# Supplementary material for: Spatio-temporal comprehensive measurement of China’s agricultural green development level and associated influencing factors
Source: PLoS One. 2023 Aug 4;18(8):e0288599. doi: 10.1371/journal.pone.0288599 (PMC10403095; doi:10.1371/journal.pone.0288599)
Supplement: S1 File — (ZIP) [file pone.0288599.s001.zip]

Archive with 46 entries (46 files):
- Farmland plastic film coverage-Positive.xls
- Fertilizer application intensity-Positive.xls
- oxygen demand emitted by agriculture -Positive.xls
- Pesticide application intensity-Positive.xls
- 2005.xlsx
- 2006.xlsx
- 2007.xlsx
- 2008.xlsx
- 2009.xlsx
- 2010.xlsx
- 2011.xlsx
- 2012.xlsx
- 2013.xlsx
- 2014.xlsx
- 2015.xlsx
- 2016.xlsx
- 2017.xlsx
- 2018.xlsx
- 2019.xlsx
- 2020.xlsx
- Land output ratio.xlsx
- Per capita output value of agriculture.xlsx
- Cultural level of rural labor force.xlsx
- Full-time equivalent of research and development (R&D) personnel.xlsx
- ntensity of R&D expenditure.xlsx
- Area of solar water heaters in rural areas.xlsx
- Replanting index.xlsx
- Total biogas production from rural biogas digesters.xlsx
- Proportion of financial expenditure.xlsx
- Total amount of agricultural subsidies.xlsx
- Total amount of rural social relief.xlsx
- funds.xlsx
- Proportion of investment.xlsx
- (COD).xlsx
- Area of water and soil erosion control.xlsx
- Quantity of solid waste utilization and disposal.xlsx
- Farmland plastic film coverage.xlsx
- Fertilizer application intensity.xlsx
- Pesticide application intensity.xlsx
- Forest coverage.xlsx
- Qualification rate of rural drinking water.xlsx
- Rural electricity consumption.xlsx
- Total length of hardened roads.xlsx
- Per capita disposable income of rural residents.xlsx
- Per capita housing area.xlsx
- Influencing factors.xlsx
