# Supplementary material for: Spatio-temporal comprehensive measurement of China’s agricultural green development level and associated influencing factors
Source: PLoS One. 2023 Aug 4;18(8):e0288599. doi: 10.1371/journal.pone.0288599 (PMC10403095; doi:10.1371/journal.pone.0288599)
Supplement: S1 File — (ZIP) [file pone.0288599.s001.zip › Farmland plastic film coverage-Positive.xls]

## Sheet: data
MMS_2005	MMS_2006	MMS_2007	MMS_2008	MMS_2009	MMS_2010	MMS_2011	MMS_2012	MMS_2013	MMS_2014	MMS_2015	MMS_2016	MMS_2017	MMS_2018	MMS_2019	MMS_2020	Province	2005	2006	2007	2008	2009	2010	2011	2012	2013	2014	2015	2016	2017	2018	2019	2020
0.10972483098816321	0.09542220656188338	0.14634097659128223	0.1363320211102275	0.12459454950035424	0.12788937691107033	0.13410242192073243	0.13511988972925923	0.1644189847602862	0.18020810162975667	0.19802926425535128	0.23208117522760677	0.25935909774572324	0.29567297795026853	0.3287598188905999	0.2896611903201639	4	0.0354415584	0.034125	0.0495423729	0.0440962733	0.040796875	0.0427097792	0.0437887789	0.0443427562	0.0510578512	0.054515	0.0587683616	0.06578	0.0712142857	0.0777641509	0.0836847826	0.0741372549
0.08183401889889441	0.07892126053239178	0.07347680761595599	0.07420232276299105	0.08219261589452265	0.07548417023889223	0.08045760691815058	0.076690709211008	0.08803943011014224	0.08090289446852406	0.06920952124710018	0.07906358758084214	0.07585071306738395	0.06410989061559642	0.06151926361112138	0.05461734585957458	7	0.0268742491	0.0289204281	0.0266147045	0.0257969357	0.0286686323	0.027336672	0.0283510038	0.0275639031	0.0291811807	0.0276254783	0.0242742121	0.026242957	0.024814562	0.0211274167	0.0197319035	0.0179413168
0.03572363180337074	0.027737710884610363	0.03269842254709039	0.034368119956318645	0.03225500572796077	0.030711129581089586	0.033012849241716	0.03294073467105247	0.04239333410710243	0.03928491436284555	0.03930762026794863	0.040771134856822	0.03815507342069244	0.0325117690855025	0.032096804688360854	0.033215601107152416	17	0.0127103751	0.0127765983	0.0137832497	0.01406439	0.0143849569	0.0142024665	0.0146974662	0.0150004136	0.0161072029	0.0163563051	0.0162673599	0.0163488633	0.0152832958	0.013399007	0.0126908653	0.0128244369
0.023093244722001926	0.01884964514589921	0.0199732016469179	0.019483609353275717	0.02129277120045357	0.01866145089198386	0.020979766307445687	0.023960128957126695	0.030413756674371607	0.02769831144585909	0.02807079904631543	0.030214987112110892	0.032981829722478984	0.0341579169607004	0.036634339181707935	0.036964295235997195	11	0.008830659	0.0099732089	0.0097790917	0.0096803886	0.0112494244	0.0106676841	0.0112346147	0.0124214922	0.0126760063	0.0132189247	0.0132584687	0.0136213411	0.0139752516	0.0138016292	0.0137767349	0.0137207011
0.015454476132381831	0.006849268464736055	0.008956762383470596	0.011288937527784187	0.00788821354431636	0.010337183380856822	0.009896477999133478	0.012133951621135688	0.022227626242546566	0.01975048629127409	0.02068136813788295	0.018818451450522914	0.019087782985748182	0.0212692112966752	0.023365798172499962	0.024447174928376347	3	0.0064842342	0.0061881639	0.0063126243	0.0072667753	0.0074153132	0.0082257539	0.0080450928	0.0090254204	0.0103313307	0.01106684	0.0112797958	0.0106766775	0.01046217	0.010649252	0.0106014631	0.0107280198
0.07294027972102064	0.07404547477866764	0.08448874682900702	0.0867520971073636	0.09512288063457063	0.09049965171063461	0.10654861884235915	0.10404075903490033	0.108913109637069	0.10683709083672506	0.10082338004431224	0.10271902394172952	0.0960005302601269	0.09238111607861199	0.091537080524527	0.09115048766266379	26	0.024142331	0.027382554	0.0300797559	0.0294932768	0.0323670813	0.0317414749	0.0358594121	0.0354178977	0.0351598305	0.0346478506	0.0327394764	0.0323551041	0.0299094025	0.0280421193	0.0269154158	0.0266759177
0.021764824686193653	0.016246624134829614	0.018712662212281402	0.020120097170074094	0.01765871676923948	0.01636140639838854	0.019377184208321917	0.017053495244504557	0.022407154591151678	0.015154136327618395	0.015394468436912822	0.015517842027535875	0.01718844526105072	0.015526541618894451	0.01536008748013031	0.014503065639761172	5	0.008422604	0.0091521887	0.0093824464	0.0098678562	0.0102099743	0.0099929643	0.0107734275	0.0104381443	0.0103827513	0.0098222562	0.0098641191	0.0098238583	0.0099819263	0.0092446842	0.0086856302	0.0083505121
0.012966490974664855	0.005309631149175011	0.0069774358736804185	0.006029863726590707	5.852073442323759E-4	0.0012999976551279406	0.0024116360883540693	0.0030001726383412667	0.008113977077761824	0.0012010988258643284	2.8368864546166755E-4	0	0	0	0	0	30	0.0057199919	0.0057025461	0.0056898032	0.0057177968	0.0053264313	0.0055746886	0.0058911231	0.0064025129	0.0062888922	0.0060441008	0.0058178954	0.0058143219	0.0056358627	0.0054471333	0.005009834	0.004883017
0.1912717509239769	0.16184275167345488	0.15776722870695464	0.16823981441313637	0.1528229114296872	0.15484800112835842	0.1506946171214447	0.14735129172733963	0.15886842821641783	0.17061182946271874	0.17000872500695838	0.1939309226222277	0.19439556337077948	0.18952236478618628	0.18796924939734275	0.18828343331668895	1	0.0604905847	0.0550747384	0.0531377933	0.0534942182	0.0488710451	0.0506181121	0.0485636407	0.0478551946	0.049468058	0.0519165545	0.0512652829	0.0559226483	0.0547883875	0.0518013598	0.0499924328	0.0498991466
0.025032671887782087	0.019470527425113033	0.023601311981684473	0.025291984570829887	0.025650637116613948	0.027137251673436006	0.030311997434465884	0.03192860523041668	0.03940769938629761	0.03656815476317547	0.0332120050485872	0.03521749029785294	0.03794482930176413	0.040830218446914236	0.04315725792118467	0.0420914300105458	15	0.009426399	0.0101690417	0.0109207243	0.0113911553	0.0124959066	0.0131540667	0.0139202216	0.0147097648	0.0152520559	0.0156206703	0.0146351329	0.0149138996	0.015230136	0.0154335705	0.0153377234	0.0149465326
0.04562452500796156	0.047080992393760575	0.05280112458496717	0.06036020527243747	0.06170359907577353	0.06358944495783457	0.06449711033449228	0.07775715886879773	0.08882776578178875	0.0998284492897624	0.10477122385201953	0.11131694191046047	0.11324386700262468	0.11975435319816012	0.11853054289672722	0.11845997326718385	19	0.0157516639	0.0188776727	0.0201088291	0.021719955	0.0228081503	0.0238473453	0.0237579307	0.0278701508	0.0294069762	0.0327500748	0.0337965932	0.0345766543	0.0342693453	0.0347371879	0.033375175	0.0332052619
0.0234575349958399	0.014827323961141272	0.01667519765733275	0.01374717715889789	0.011709574978704064	0.012685789534919148	0.015104824647509691	0.01610038679230377	0.023188536849981484	0.018576602894203844	0.019423079117333975	0.01969397179886721	0.02130930481961702	0.023330646787689334	0.02842580266615967	0.028774873663219333	9	0.0089425592	0.0087045265	0.0087413314	0.0079908116	0.0085083388	0.0089147193	0.0095439382	0.0101644443	0.0106065552	0.0107489799	0.0109428629	0.0109028965	0.0110238773	0.0111534471	0.0118123641	0.0117627165
0.04335326124859479	0.05592022811817734	0.08072461579720949	0.08881068877496726	0.08358339316164431	0.08248572394442942	0.08889458658390259	0.0941408936257233	0.10361699402570879	0.11100521945450528	0.11834330154152613	0.12950809856457676	0.13275596384514152	0.12902986660887156	0.1274144772559494	0.10844553478095297	24	0.0150539926	0.0216656606	0.0288953226	0.030099603	0.0290664369	0.0293905831	0.0307789774	0.0325749965	0.0336429144	0.0357764821	0.0374307976	0.039276928	0.0392029395	0.0370058344	0.0355011741	0.0308109394
0.02184227969185209	0.011875285734567989	0.012044952794530137	0.013025155379845475	0.01020822135937335	0.01046612356159095	0.011831595035948406	0.011979986474802555	0.01799093583396344	0.013496558539359	0.01399342218559977	0.013944603727300652	0.01552161246227858	0.01615607096775458	0.01843659859407584	0.0183284515025238	16	0.0084463961	0.0077734226	0.007284364	0.0077781513	0.008078906	0.0082635786	0.0086019761	0.0089812069	0.0091178557	0.009373423	0.00948896	0.0094173613	0.009560471	0.0093986573	0.0094218648	0.0092651123
1	1	1	1	1	1	1	1	1	1	1	1	1	1	1	1	10	0.3089102086	0.3194383485	0.318157404	0.2984762613	0.29118946	0.2985440932	0.2929746894	0.2927066078	0.2903853863	0.2764954245	0.2735126066	0.2641966661	0.258483839	0.2500315999	0.2443181195	0.2439700615
0.019698359734601944	0.014055177226258108	0.01745862655810817	0.01791610961584601	0.016774149653213208	0.01746031236375877	0.018890235574365248	0.018262901419654306	0.026319671629234462	0.019862145516025484	0.01921580698022568	0.019866980137104893	0.019937095695869326	0.020039672462175896	0.021990693255792008	0.02262245288660967	18	0.0077878414	0.0084609833	0.0089878476	0.0092187059	0.0099569612	0.0103153292	0.0106332946	0.0107854442	0.0115033764	0.0110970747	0.0108873615	0.0109475988	0.010676917	0.0103485259	0.0102723891	0.0102917524
0.01840331891559324	0.012158738553967152	0.015442651650602744	0.014764923919912626	0.011200675603115356	0.01175072088163355	0.012246894586188457	0.010167343090788018	0.01608883108467827	0.01165964949274628	0.011907526481651724	0.01043518669337934	0.010457166945496336	0.010401991325805639	0.010503255642604984	0.010017891621894218	21	0.0073900396	0.0078628266	0.0083534946	0.0082905731	0.0083627781	0.0086404162	0.00872149	0.008460678	0.0085730539	0.0088760311	0.0089304183	0.0085105899	0.0082799362	0.0079912988	0.0075233501	0.0072781651
0.017505006098760087	0.010891259570714903	0.018128378973950927	0.017594309247620715	0.013732676956797966	0.013251903630061122	0.013268270882689684	0.01407600846777347	0.02060267588350218	0.015353243670491202	0.016097247784243637	0.017020552675982726	0.0184593069254476	0.02078470219580167	0.022171487664600725	0.02090624780800283	22	0.007114102	0.0074630504	0.009198594	0.0091239246	0.0090870075	0.0090807893	0.0090154192	0.0095831124	0.0098659116	0.0098761698	0.0100523028	0.0102121322	0.0103032611	0.0105307486	0.0103156547	0.00988143
0.016683410592960603	0.010833779559472196	0.012723132317460329	0.014758757239261403	0.014977364166038459	0.01580860298974804	0.017809975608277153	0.01694147418292083	0.023647509229380293	0.019065729070321048	0.02001227059685935	0.019407335727701782	0.020406793740274834	0.020332007461997995	0.020900485286373418	0.019361720789517728	12	0.0068617299	0.0074449206	0.0074977621	0.0082887568	0.0094430259	0.009830799	0.01032242	0.0104059757	0.0107380143	0.0108814238	0.0111006311	0.0108288348	0.0107956792	0.0104200265	0.0100114933	0.0095121536
0.006463071525195215	0.0052670124052766245	0.008179247108244178	0.010532517058159776	0.009536942399536237	0.0028823119472682845	0.003615165559538439	0.019815656121874754	0.010281086249120433	0.0070453426567383265	0.00746578617034795	0.00892842778070902	0.00930776601196788	0.010025199613391964	0.012260188960319135	0.012936650776993483	13	0.0037223159	0.0056891037	0.0060679689	0.0070439834	0.0078868998	0.0060388617	0.0062374719	0.011231342	0.0069095967	0.007626585	0.0077410505	0.00812127	0.0079893125	0.0078991414	0.0079437988	0.0079760026
0.03553748013170013	0.04810261305558455	0.07446954797098963	0.07053901534006951	0.047068848822755166	0.05194736262212082	0.06804516225742922	0.07542036886589734	0.09161450831679024	0.11202729280920151	0.13845459082304803	0.11870928872856013	0.13180729657277468	0.11272082558328746	0.1627638270802788	0.16446159967484145	20	0.0126531943	0.0191999026	0.0269270833	0.0247179654	0.0186221666	0.0204321316	0.0247789805	0.027199105	0.0302051564	0.0360532356	0.0428160111	0.0364867062	0.0389630709	0.0330168963	0.0439605664	0.0442036548
0.02030789342861983	0.016342825112509195	0.01965541228289525	0.02037508328668707	0.02097578288385651	0.022161756465932367	0.024310213371238874	0.023629661497519255	0.03124993528963614	0.02809410457777188	0.029490751774245726	0.030057488347533922	0.031570016168644334	0.03221696540887359	0.03221998512876396	0.03128533591455224	27	0.0079750738	0.0091825315	0.0096790951	0.0099429584	0.0111587561	0.0116945014	0.0121930427	0.0123265933	0.012915505	0.0133260962	0.0136386904	0.0135806462	0.0136182774	0.0133269026	0.0127203434	0.0123629355
0.11523413856539852	0.10459738003935079	0.08265003926689633	0.08170645707029836	0.08544749631483073	0.024787343664897044	0.028029351936199175	0.028094217889954018	0.033788411729399816	0.030179359351627705	0.030782843600162164	0.031464638674022834	0.03181673437819008	0.028833407934827526	0.032192755816638864	0.03003021060808671	6	0.0371338699	0.0370189462	0.0295011824	0.0280071619	0.0295996271	0.0124647194	0.0132633274	0.0136086605	0.0136425767	0.0138907343	0.0139846747	0.013944229	0.0136806596	0.012499337	0.0127138272	0.0120628513
0.01579839646342764	0.00909197301750458	0.01289129786600838	0.02172341139162948	0.015947580215348554	0.007517525438665141	0.010215497638012494	0.010309784226157078	0.016921421269689235	0.01164978268570773	0.011846697191744422	0.012800788344267995	0.013460387343428384	0.0188087868536783	0.0127001043597381	0.014265829865992596	25	0.0065898773	0.0068955365	0.0075506776	0.0103400875	0.0097205372	0.0073986051	0.0081368995	0.0085015822	0.0088115248	0.0088733594	0.00891413	0.0091218196	0.0090392944	0.0100474704	0.0080490742	0.0082937921
0.008919420782403743	0.0022019532164875427	0.004091201431962309	0.0033469875677762458	0	0	0	0	0.005771325655113235	0	0	0.0022154520726730075	0.003488201934246606	0.004030004495796542	0.006358152191934866	0.006394087154312537	2	0.0044768405	0.0047223518	0.0047816116	0.0049275973	0.0051590442	0.0051933333	0.0051971083	0.0055409664	0.0056179088	0.0057188714	0.0057419319	0.0063867556	0.0065178475	0.0064328098	0.0065313925	0.0064117604
0.01663456160084114	0.012944349963570762	0.01628033793867019	0.016361970284203126	0.020492518544246375	0.02151840786828655	0.023822659061192585	0.023940040899335806	0.03236835068268778	0.029441966480221075	0.031833748447435944	0.031313103939243546	0.03528339135059948	0.03777532820639068	0.04146203370798041	0.04190844811752232	28	0.0068467248	0.0081106167	0.0086170836	0.0087609583	0.0110205278	0.0115057746	0.0120527355	0.0124157236	0.0132358421	0.0136910656	0.0142660762	0.0139050751	0.0145571968	0.0146863918	0.0149320422	0.014902784
0.06264735293459375	0.054299864261437576	0.05904234109081122	0.06619111401573853	0.06938168426771905	0.0878538031017386	0.10489313547155948	0.10776134620121723	0.12452317262266108	0.13387943041956096	0.16043978993641458	0.17860833697010786	0.1598334311050604	0.15246360211822219	0.1451124796094868	0.14228655204276447	23	0.02098062	0.0211545808	0.0220727099	0.0234373586	0.0250043162	0.0309653132	0.0353830011	0.0364863225	0.0396308726	0.0419702821	0.0487030027	0.0519635627	0.0460494223	0.0427373621	0.0397364527	0.0389018882
0.009683312681741597	0	0	0	0.008906623069699431	0.02103161212912201	0.0492932359281687	0.04698757042875116	0.06609255786047455	0.0711086166049582	0.07681143920275599	0.08548855792910637	0.09551199995109472	0.08756765953999468	0.09509093031381897	0.08597592873753558	29	0.0047114876	0.0040278326	0.0034942613	0.0039417941	0.0077066093	0.0113629727	0.0193825965	0.0190341822	0.0228951465	0.0249734175	0.0263097828	0.0279030559	0.0297858786	0.0268648226	0.0277658815	0.0254387477
0	0.005915355087880251	0.00948836325214774	0.013135581505212712	0.017452665256028344	0.022018818707685916	0.02586380902761713	0.025956906138423563	0.036768296163546134	0.02895426029411259	0.03016046962218003	0.02985085774293397	0.0303744277980207	0.030283787449648283	0.03560297915384965	0.03796147599289931	8	0.0017370337	0.0058935978	0.0064798995	0.0078106756	0.0101510373	0.0116525705	0.0126401327	0.012994898	0.0144960767	0.0135590062	0.0138180212	0.0135272565	0.0133159753	0.0128540773	0.0135299219	0.0139591141
0.09557064255222503	0.08372962177447807	0.0963358448653796	0.11680568874351424	0.10271239237907648	0.1045880778030328	0.10952765527988516	0.10798861816760506	0	0.14086049793947245	0.14248265140588975	0.1432047399158166	0.1425388521094523	0.154163988924389	0.15696666591178263	0.1524514566492958	14	0.0310937714	0.0304370358	0.033807601	0.0383450954	0.0345379125	0.0358743254	0.036716712	0.0365515872	0.0039648828	0.0438605915	0.0438946076	0.0428158983	0.041676523	0.0431532503	0.0425732577	0.0413321852

## Sheet: tags
标题	数字	标签
省份	1.0	上 海
	2.0	云 南
	3.0	内 蒙 古
	4.0	北 京
	5.0	吉 林
	6.0	四 川
	7.0	天 津
	8.0	宁 夏
	9.0	安 徽
	10.0	山 东
	11.0	山 西
	12.0	广 东
	13.0	广 西
	14.0	新 疆
	15.0	江 苏
	16.0	江 西
	17.0	河 北
	18.0	河 南
	19.0	浙 江
	20.0	海 南
	21.0	湖 北
	22.0	湖 南
	23.0	甘 肃
	24.0	福 建
	25.0	贵 州
	26.0	辽 宁
	27.0	重 庆
	28.0	陕 西
	29.0	青 海
	30.0	黑 龙 江
