# Supplementary material for: Spatio-temporal comprehensive measurement of China’s agricultural green development level and associated influencing factors
Source: PLoS One. 2023 Aug 4;18(8):e0288599. doi: 10.1371/journal.pone.0288599 (PMC10403095; doi:10.1371/journal.pone.0288599)
Supplement: S1 File — (ZIP) [file pone.0288599.s001.zip › Fertilizer application intensity-Positive.xls]

## Sheet: data
MMS_2005	MMS_2006	MMS_2007	MMS_2008	MMS_2009	MMS_2010	MMS_2011	MMS_2012	MMS_2013	MMS_2014	MMS_2015	MMS_2016	MMS_2017	MMS_2018	MMS_2019	MMS_2020	Province	2005	2006	2007	2008	2009	2010	2011	2012	2013	2014	2015	2016	2017	2018	2019	2020
0.09065984505970627	0.08071990883080137	0.08036306565153453	0.07229085223791216	0.07538232761707889	0.07480581032694072	0.0803879689542827	0.08647266745458282	0.09866179019135567	0.11228401609083176	0.11637183181243281	0.13192429521440174	0.14307895455719508	0.1554800958046472	0.1610758969127436	0.1456237633350874	4	0.4805194805194805	0.4625	0.4745762711864407	0.422360248447205	0.43125	0.43217665615141954	0.45544554455445546	0.4840989399293286	0.5289256198347108	0.58	0.5932203389830508	0.6466666666666666	0.6746031746031746	0.6886792453	0.6739130434782609	0.5980392157
0.08738389815401873	0.10539960769881469	0.10794846740939162	0.11166834066359452	0.11241312545978038	0.10943958297330056	0.1027620114480313	0.10063875743484287	0.10360631211602896	0.09880782832064947	0.09392305987831122	0.08997359333380672	0.07397833711254728	0.07526593042550242	0.08148814990350449	0.07696155205521352	7	0.46655987184621545	0.572359236854351	0.6002791996277339	0.5922707523439288	0.5897028804717622	0.580468927839745	0.550417324610873	0.5445654589908868	0.5496494005881022	0.5244204366419086	0.5014952841039798	0.4823078656750056	0.40955631399317405	0.3936641044	0.394833048988545	0.364980916
0.05893724754785996	0.05542466671725697	0.05920088966433971	0.061805548787298055	0.06398681889295749	0.06416461380919561	0.06436408191161083	0.06422300428069151	0.06599333380586052	0.06815579072289729	0.06799015942696325	0.06688556415432365	0.06735991908966746	0.07185259542393639	0.07314044902244723	0.07348431781328306	17	0.34534175630299924	0.3499007333111466	0.37814311001188133	0.3771170583903717	0.3824892039337599	0.3866139846743295	0.3874284628719337	0.3891285081240768	0.39200360027475784	0.3980028699849385	0.3955341774539624	0.39185119574844995	0.38417027571972273	0.3811103927	0.3655612527204987	0.3531782332
0.03706856807218524	0.040435785570054394	0.03677031580208799	0.03871414137914009	0.040617959778320945	0.04464086195741468	0.04612446892919927	0.04812027325694559	0.05133501690854506	0.05088607607788854	0.05152267169873214	0.050088331062872485	0.04882021193724723	0.0520512913326897	0.056602088849031104	0.05877785268981356	11	0.2521539799225358	0.2831792123988131	0.27593003202759303	0.2774796049806784	0.2824950570136237	0.30301865870327777	0.3100062217653583	0.32039563308606267	0.3305667717559379	0.3267777419548741	0.3282484827164016	0.3260412577229457	0.3130581589385092	0.3082842966	0.30756833748531676	0.3032604736
0.02195263734100844	0.020624764468239812	0.023331270904002003	0.027307861371192725	0.0326848957898079	0.030085232325139565	0.028363426722443137	0.030780479100660795	0.034193993913673046	0.038490016090995754	0.0378340578446697	0.03372161731157182	0.03517131878180654	0.0368509641278742	0.038989208102278634	0.03831896011685711	3	0.18774131274131275	0.19499241274658574	0.21469013006885998	0.228262479632647	0.24854988399071926	0.24069546318935073	0.23461538461538461	0.24638247946812672	0.2587242745749712	0.27565292734249286	0.27231718898385565	0.2619180529195043	0.26070556911471043	0.2523798731	0.2458075407990996	0.233817404
0.0519208803050525	0.0518225670560834	0.05110199667569219	0.054521796858557806	0.05653446278693077	0.05670513814059798	0.05830895445068224	0.0570910216139331	0.05964491581402903	0.0587616314620218	0.05704794320436103	0.05596619660035472	0.05811986522108151	0.061940555930524645	0.06349664030934199	0.06397779266381347	26	0.31544330439358065	0.3338663431848257	0.34123755486564605	0.3456882900775652	0.3506009552301475	0.354674565200881	0.3617260787992495	0.3586863630814308	0.3653957250144425	0.35925873264135744	0.35082458770614694	0.3490701675819643	0.3487285190422549	0.3446554634	0.33174456379976763	0.3209104902
0.043325264070104286	0.04293550452277362	0.043499175977372836	0.04916650098592319	0.05456313389017544	0.05505315051768301	0.05990398750655994	0.06220686633701579	0.06429410214687802	0.0649683497962441	0.0655266256364624	0.06520546975272808	0.06615462542698679	0.07031023876508513	0.07476573221672327	0.07734484159766132	5	0.2788152873957723	0.29430646390883924	0.30659253375694995	0.3225806451612903	0.3421657402133134	0.3476012093783871	0.3684965642226082	0.3805228276877761	0.38488167728878553	0.3848569730922672	0.3854682472198603	0.3852687480414956	0.3795471722914134	0.3754378464	0.3712604217753801	0.3662819054
0.013704453776507433	0.011437142487646329	0.010607230809884885	0.010905222325900821	0.012944520929772491	0.014200120462065296	0.015027127950112573	0.01566887025846653	0.015522106973623533	0.015380003502345817	0.01493296447381449	0.012303286018074495	0.013472545681426135	0.015206585491894936	0.013303836672954044	0.015182124869130951	30	0.1525937910809991	0.15409462283868516	0.15670840787119858	0.15748649119748998	0.16408183468074575	0.17267979108075532	0.17800639077234823	0.1818801089918256	0.1804655274012964	0.18034077892325315	0.178743961352657	0.17800309815518942	0.1774763317790024	0.1727752374	0.15573999163063187	0.1552846655
0.061623586078272834	0.05797104296161313	0.05345767082109381	0.05771741833538364	0.04517944617225172	0.03989599451773804	0.04009849568293503	0.03695781558041747	0.038048402031342014	0.03822564427636616	0.040078986849074565	0.04383478773269595	0.048361229689253264	0.04827226928471764	0.04981485987012452	0.04828631842088106	1	0.35678889990089196	0.36123567513702043	0.35197204193709436	0.35947712418300654	0.30201342281879195	0.2827024436990896	0.2844275894761792	0.2727498140342177	0.2748791040977348	0.27456258411843876	0.2814899061700313	0.30154047853162896	0.31129765652325986	0.2943856452	0.28376844494892167	0.2676493406
0.08255980760546847	0.08085264165954956	0.07815136088625642	0.07978856412602105	0.08118383225196102	0.07845849645391953	0.0769824675862601	0.07440789942626931	0.0742420605352349	0.07392063328819307	0.07240104007555408	0.07127171124476021	0.07205411441223696	0.07398440917713422	0.07855321251250488	0.08005528436754596	15	0.44600324556352405	0.46309084705003006	0.4644978330225363	0.45471223573520486	0.45607434011743914	0.4478164517077679	0.4409901091097414	0.4326017006082563	0.42657616499151546	0.4217786913130012	0.4135569125391748	0.4090356967088661	0.40217563919326665	0.3889508699	0.3845414860069626	0.3754818885
0.05582444185254991	0.06074399725894895	0.05953691483557045	0.0642530194639802	0.06630765044746977	0.06651919141322601	0.06133550317797439	0.06970935093329499	0.07272317151992021	0.0799859270038976	0.07847544308422778	0.07767797326506504	0.07590336671290622	0.07514173098388557	0.07228812371846415	0.07122077779282474	19	0.33207733211254703	0.3735792067403227	0.37967433106947057	0.3876776856059027	0.392419922857622	0.3966956372085019	0.37457296242069305	0.4125464226587319	0.42021010505252626	0.44679365712576047	0.43837675350701405	0.4341348129880806	0.4169400837918328	0.3932073183	0.36257251450290057	0.3454951601
0.05447430867627196	0.05233489751222585	0.05181461372673731	0.053848240817440524	0.05571369073115049	0.056356745112665765	0.05917532404342421	0.060165966124174367	0.06272055525264973	0.06418940865722048	0.06380135549211167	0.06071617628527247	0.0610497473927312	0.06488526135767755	0.06566107710494518	0.0666883305350604	9	0.32632408539022967	0.33614693150278124	0.3444848539610111	0.3427819532103749	0.3470889137936774	0.35318284224941465	0.3654035842135012	0.3718114520156975	0.3782865319263101	0.3816444022134034	0.3784188416160172	0.3676801295313484	0.3599665672720701	0.3554856289	0.3393343126202758	0.3301107961
0.09753996595749045	0.09826787902448222	0.10089111293785909	0.10839255923256239	0.11511272196101846	0.1194488328375445	0.12472554039850157	0.13026317718486052	0.13611306552152994	0.14619323628611394	0.15391035499412342	0.16568671959175746	0.15764711169657442	0.15386383379735258	0.15283407810928576	0.14599124934678298	24	0.5098373535262357	0.5406130525186129	0.5681197940150454	0.5781360348732435	0.6012543151329782	0.6233257778693592	0.6436465853191081	0.6710142916608852	0.6858936807921333	0.7198510976848509	0.7466016958351926	0.7789445867126399	0.7304817536586898	0.6827348867	0.6450125301117091	0.5992865636
0.03487974002427371	0.0334993387953953	0.03193655931665116	0.03197661707442281	0.033245120608592235	0.03224770766039138	0.032896806183386564	0.032195087917749166	0.5717582422169418	0.032790926417137524	0.03297019207950756	0.0315669756706119	0.03008729466310833	0.028521729344719013	0.028599348864984196	0.026222119654191776	16	0.24282684981891198	0.2523023061115763	0.25390326037042704	0.24840776227563924	0.25094705719301486	0.24995458673932788	0.2538583585749315	0.252420593804709	2.5117962181147337	0.252148289308842	0.25244356936924267	0.25347637493082953	0.24120495274169626	0.2217462517	0.20937477359994205	0.1927574233
1	1	1	1	1	1	1	1	1	1	1	1	1	1	1	1	10	4.355439642324888	4.554584340710433	4.665236851920925	4.42534609309672	4.387641491928002	4.393603253836199	4.358950759318914	4.383397754463464	4.306669096209912	4.241188728821237	4.203700344639942	4.047703493527221	3.96146574232466	3.794691224	3.615659013994329	3.49802553
0.06522344321285511	0.063563429257991	0.06496128588114038	0.07273626544473666	0.07809459049379018	0.08126535588861243	0.08440257107768612	0.08450751195439746	0.08637482830653022	0.08782109781061463	0.08897037021352061	0.08932792211105618	0.09226211934158476	0.09577377810717297	0.09843711678948257	0.09893714133547932	18	0.37212876905175757	0.38612962923267097	0.4043924530444782	0.4242821684436171	0.44285563343077516	0.4598346504217959	0.4724864485388126	0.4757108728849668	0.47742775854385905	0.47910809053228653	0.48125873251732393	0.4797781881428357	0.4796867883520346	0.4690887572	0.45426578534425605	0.4395720685
0.06863607273548217	0.06936232078597587	0.07032203005532964	0.08088120155298603	0.08309453679840532	0.08488334243327679	0.08519997748142573	0.08121111141645784	0.08101485209969012	0.07999766914749215	0.07351070705323086	0.07272859592500926	0.07137417718187425	0.06935912407808546	0.06882931852181678	0.06818698314355505	21	0.3866708156887151	0.41194282092810364	0.42882063601006637	0.45942687303723645	0.46425014665557085	0.47532587192759	0.4758712238029472	0.4616405213455085	0.4549627005572291	0.44684208500647876	0.4180909808046279	0.4147436302712272	0.3995676273551112	0.3719397955	0.3504439724660304	0.3351976324
0.03698252801543321	0.03335141338762501	0.041367134932042464	0.04240982183209644	0.043528518042721766	0.04244608907764336	0.04294815904826014	0.043373601593695396	0.04336191552486285	0.043192958284552704	0.04339177161578905	0.042715159520761055	0.044532174647022506	0.04957114040163377	0.04928843226611072	0.047890655772843876	22	0.25178734225804905	0.25164383079970465	0.2968771123428417	0.29342615091613583	0.2949491862153282	0.2936212459667411	0.29652364241082896	0.3001349462624705	0.2971494247369114	0.29504917486247706	0.29502585216392185	0.2971538832609744	0.29661068185390743	0.2991626898	0.28192248978184864	0.2663063535
0.07710882935533302	0.08500062818413696	0.08782730209403404	0.09667220400597148	0.10137532330304501	0.1032367938490911	0.10634848942892987	0.1077110310836741	0.10895609902600241	0.11417602731108682	0.12010280202429394	0.12539927593643924	0.12570399806341673	0.11445961016125498	0.11593495818549746	0.11416976502800148	12	0.42277529790470825	0.48155519852005213	0.5085897826674964	0.5275637017454698	0.5424726924201467	0.5539102938894428	0.565640956999801	0.5747527421432249	0.5720717525745339	0.587803182864746	0.6084649790212424	0.6211022709141019	0.6079586518447461	0.5378123218	0.5156231885110384	0.491275754
0.05235957608195107	0.084203171584958	0.08614391247886122	0.09672715946771314	0.1016591140353158	0.06913025805145201	0.06844152175844959	0.07089401920071982	0.07409185018877493	0.08016292742296775	0.07759047277773094	0.07901719320858733	0.08241216445344353	0.08427544055196465	0.0888812192953404	0.08901875466484704	13	0.31731269408408075	0.478005399396538	0.5009188048730688	0.5278008298755187	0.543687018375815	0.40787550511563925	0.40473609605603267	0.41760305906819173	0.4259465942596326	0.4475236563045997	0.4347607895617263	0.4393817474686515	0.44190565532028947	0.426799672	0.42075736325385693	0.405906355
0.08981611919031385	0.08488324930238385	0.08849297650253121	0.10893831447419836	0.11115255621212333	0.11161122097961446	0.11671992705092708	0.10857978087677905	0.11948329889450174	0.1256442849827439	0.1362862585961385	0.1433336292035749	0.15609127627344738	0.15281594410971602	0.1588887354912671	0.15085241546508904	20	0.47692415882980965	0.4810326980454241	0.5116231705177454	0.5804909221913023	0.5843089694581828	0.5897672834225822	0.6096649143593342	0.578460912569765	0.6161939923674794	0.635101481518547	0.6745901303899553	0.6913673360359511	0.7245140892618271	0.6788809125	0.6662436091696993	0.6157866892
0.03178183583123352	0.03565185147902177	0.03579878944904051	0.03485882742636333	0.0431145258311919	0.04237224643123154	0.04291030953104715	0.04079546069344979	0.041917636844961595	0.04339244959511305	0.04339742355058048	0.040538096353411684	0.041757030874083306	0.04390796391985971	0.046540395048437634	0.047880332089827914	27	0.22962592456367445	0.26188400327924316	0.2715029184148223	0.2608442541092619	0.2931777348226677	0.29330507210096857	0.296362981411593	0.28913041317639576	0.29109607616953725	0.2958719327613548	0.29504894581155827	0.28862435989597524	0.2859661583755445	0.2783344134	0.2722863053139467	0.2662713121
0.18884153562129163	0.17383305952015665	0.13132201301726917	0.12705732057353847	0.1316745039040355	0.037111475549475505	0.037308991300912385	0.036658323198187306	0.03639150075306928	0.03634431224157855	0.03587412961070921	0.0338129487091581	0.033094658458131164	0.03473776647439816	0.0344404020675689	0.03248404481557164	6	0.8988956076599416	0.876983974482149	0.7067892717578045	0.6586728880690141	0.6721213287405042	0.2707799007067574	0.2725868952113905	0.2714714611602669	0.2679345987756744	0.2668034451981245	0.264308976982476	0.26227588052017	0.2527401945681746	0.244607863	0.22985683468155854	0.2140121077
0.018717602186380092	0.017312685794252183	0.016573343522995165	0.016098141071731055	0.01688422619757087	0.01518971006044848	0.017241405247330182	0.017447701964082404	0.01557844547244403	0.016178561261431725	0.01698124739606944	0.014161767252608355	0.01130489997304507	0.012659550827239184	0.012175463136482014	0.01183365810747107	25	0.17395603901649662	0.1802490223400908	0.18389517303169448	0.1798934926613846	0.18093963100866	0.17691694107540956	0.18740540109933881	0.18947287180674538	0.1807016567410623	0.1836342542237691	0.18711318814167915	0.1852844482561464	0.1691619677231188	0.1634076427	0.15178327100246283	0.1439190547
0	0	0	0	0	0	0	0	0	0	0	0	0	0	0	0	2	0.09419577142178187	0.10318331503841932	0.10837269802149654	0.11043138701031878	0.10869289501052685	0.11187878787878788	0.11422028278777245	0.11499912464985994	0.11540832942490817	0.1169093475953463	0.11772828575634967	0.12980001101867666	0.12580015189324076	0.1168477969	0.10908915899744924	0.1037523868
0.0779934338221708	0.08596289442989431	0.08835088533925292	0.09639808857147494	0.10812091500568845	0.1175335226209133	0.1283507502256091	0.15155670380856284	0.15932755892113443	0.15588587555798677	0.1591860513648817	0.15610941879955406	0.1676099233159296	0.17590825159464005	0.16145519750798143	0.16763887925164314	28	0.42654481326719423	0.48583863147338596	0.5109756803892167	0.5263809170259954	0.571336732571551	0.6151249472549112	0.6590346239560516	0.7619035515253957	0.783191676198685	0.7598262499834963	0.7681580437972646	0.7414216465858344	0.7686957673710009	0.7638108038	0.6752430875115042	0.6727645324
0.025698455402264442	0.022729717461711804	0.02205681232707686	0.023170818258488716	0.023787583939361777	0.023735410626519706	0.023572713337802236	0.025412273516379834	0.026475004414283125	0.028031968819697897	0.034698523115014826	0.030366945088852026	0.02611906942385589	0.028177833111758033	0.029102926267203285	0.029677054070266554	23	0.20370315699635805	0.20436240266071834	0.20888259546404012	0.21041149146592703	0.2104787439319156	0.21350727626790283	0.21428009750727373	0.22346883810762413	0.22637197672695283	0.23252101861359342	0.2595054816888267	0.24877477093543576	0.2259841677364142	0.2204814552	0.21114060293822115	0.2044844144
0.044788643868167784	0.0348333171556314	0.03698700851999816	0.04356195214221874	0.042755351027472445	0.04889057893969228	0.043198679744307744	0.050880749872803714	0.055179919298321486	0.055013635429384936	0.05934555396483764	0.04576357870490179	0.04747805777629746	0.048466669458126804	0.031991765941602454	0.02530237387408145	29	0.28505110559107383	0.2582403787525555	0.2769174713062489	0.29839749493461043	0.29164084430024423	0.32121477587969044	0.29758703524434404	0.332178447690824	0.34668176029432574	0.3438009498830368	0.36021256107564464	0.30909729539866526	0.3079101044062998	0.2951006186	0.22127052105638828	0.1896355549
0.041741272752890336	0.041439360844308645	0.03981017217276061	0.04167185065317032	0.04344827003811969	0.047266758276377205	0.047713112466928505	0.05154975156694559	0.05650205861316858	0.05706531367979438	0.05788389972343197	0.05970478727465218	0.061086076480503945	0.05785073269629836	0.06386727848028871	0.06504459720405921	8	0.27206551410373064	0.28764652840396754	0.2897822445561139	0.2902418682235196	0.2946058091286307	0.3142620232172471	0.3167495854063018	0.33503401360544216	0.35222319093286836	0.35226264418811004	0.3542402826855124	0.36371760500446826	0.36010591350397175	0.3296137339	0.33304423243712056	0.3245315162
0.04575161447980628	0.04039820979447746	0.045247010894280924	0.05268838953026937	0.05364145248368693	0.05612754472159755	0.0599325757442708	0.06094593109079623	0.06547952276663276	0.06751604846546354	0.0703046536617756	0.0695850273428729	0.07502086589321164	0.07910990616297627	0.08804588379582497	0.08582289710054587	14	0.2891545582077782	0.2830119475528695	0.3145571800367422	0.33777729383448685	0.3382219128522145	0.35220146932737084	0.36861791358648976	0.3751406534105289	0.38985008422450146	0.3953643941833056	0.4049911362278528	0.4024274319757707	0.4135551057642027	0.4078016453	0.41782820097244733	0.3950587415

## Sheet: tags
标题	数字	标签
省份	1.0	上 海
	2.0	云 南
	3.0	内 蒙 古
	4.0	北 京
	5.0	吉 林
	6.0	四 川
	7.0	天 津
	8.0	宁 夏
	9.0	安 徽
	10.0	山 东
	11.0	山 西
	12.0	广 东
	13.0	广 西
	14.0	新 疆
	15.0	江 苏
	16.0	江 西
	17.0	河 北
	18.0	河 南
	19.0	浙 江
	20.0	海 南
	21.0	湖 北
	22.0	湖 南
	23.0	甘 肃
	24.0	福 建
	25.0	贵 州
	26.0	辽 宁
	27.0	重 庆
	28.0	陕 西
	29.0	青 海
	30.0	黑 龙 江
