# Supplementary material for: Spatio-temporal comprehensive measurement of China’s agricultural green development level and associated influencing factors
Source: PLoS One. 2023 Aug 4;18(8):e0288599. doi: 10.1371/journal.pone.0288599 (PMC10403095; doi:10.1371/journal.pone.0288599)
Supplement: S1 File — (ZIP) [file pone.0288599.s001.zip › oxygen demand emitted by agriculture -Positive.xls]

## Sheet: data
MMS_2005	MMS_2006	MMS_2007	MMS_2008	MMS_2009	MMS_2010	MMS_2011	MMS_2012	MMS_2013	MMS_2014	MMS_2015	MMS_2016	MMS_2017	MMS_2018	MMS_2019	MMS_2020	Province	2005	2006	2007	2008	2009	2010	2011	2012	2013	2014	2015	2016	2017	2018	2019	2020
0.0965909	0.0860507	0.0868321	0.0861723	0.0874089	0.0528967	0.0849105	0.0847842	0.0839057	0.0803994	0.0767584	0.0637276	0.0125929	0.0125929	0.0125929	0	4	11.6	11	10.6	10.1	9.9	9.2	19.3	18.65	17.85	16.88	16.15	8.71	9.21	9.21	9.21	5.36
0.125	0.115942	0.116412	0.118236	0.122789	0.0864819	0.106905	0.107418	0.107533	0.106362	0.104292	0.0810205	0.0751794	0.0751794	0.0751794	0.0658544	7	14.6	14.3	13.7	13.3	13.3	13.2	23.6	22.94	22.15	21.43	20.91	10.33	19.15	19.15	19.15	15.63
0.612689	0.609601	0.622137	0.591182	0.577523	0.434089	0.696675	0.698164	0.705588	0.707903	0.682149	0.409693	0.685808	0.685808	0.685808	0.782687	17	66.1	68.8	66.7	60.5	57	54.6	138.9	134.91	130.99	126.85	120.81	41.12	116.13	116.13	116.13	127.42
0.35322	0.336957	0.342557	0.344689	0.342352	0.255248	0.236829	0.237944	0.239299	0.235892	0.217665	0.213173	0.337867	0.337867	0.337867	0.363065	11	38.7	38.7	37.4	35.9	34.4	33.3	49	47.68	46.13	44.13	40.51	22.71	60.87	60.87	60.87	61.98
0.267992	0.256341	0.260496	0.265531	0.274714	0.156171	0.456266	0.452728	0.460135	0.467789	0.466682	0.151687	0.24468	0.24468	0.24468	0.420135	3	29.7	29.8	28.8	28	27.9	21.5	91.9	88.39	86.32	84.77	83.56	16.95	46.07	46.07	46.07	70.88
0.596591	0.567029	0.584924	0.57014	0.570239	0.43073	0.673146	0.675372	0.674103	0.678516	0.658665	0.246371	0.581098	0.581098	0.581098	0.765566	27	64.4	64.1	62.8	58.4	56.3	54.2	134.3	130.59	125.26	121.7	116.75	25.82	99.5	99.5	99.5	124.75
0.372159	0.36413	0.367366	0.359719	0.360042	0.271201	0.408184	0.401868	0.404088	0.408046	0.402244	0.16012	0.27824	0.27824	0.27824	0.326323	5	40.7	41.7	40	37.4	36.1	35.2	82.5	78.75	76.12	74.3	72.42	17.74	51.4	51.4	51.4	56.25
0.464015	0.4375	0.451336	0.461924	0.46514	0.348447	0.792839	0.777145	0.781087	0.796576	0.788929	0.287041	0.390001	0.390001	0.390001	0.922155	31	50.4	49.8	48.8	47.6	46.2	44.4	157.7	149.88	144.73	142.39	139.27	29.63	69.15	69.15	69.15	149.17
0.274621	0.259964	0.266221	0.252505	0.237253	0.160369	0.113555	0.114382	0.115281	0.112126	0.0983341	0.128202	0.0117743	0.0117743	0.0117743	0.0123758	1	30.4	30.2	29.4	26.7	24.3	22	24.9	24.26	23.56	22.44	19.88	14.75	9.08	9.08	9.08	7.29
0.901515	0.828804	0.835878	0.837675	0.83975	0.63728	0.623529	0.617917	0.617122	0.611755	0.59336	0.767613	0.849578	0.849578	0.849578	0.740109	15	96.6	93	89.1	85.1	82.2	78.8	124.6	119.7	114.89	110	105.46	74.65	142.14	142.14	142.14	120.78
0.550189	0.523551	0.523855	0.52505	0.519251	0.384551	0.404604	0.401182	0.400736	0.398003	0.378528	0.463386	0.220816	0.220816	0.220816	0.306893	19	59.5	59.3	56.4	53.9	51.4	48.7	81.8	78.62	75.51	72.54	68.32	46.15	42.28	42.28	42.28	53.22
0.407197	0.399457	0.416031	0.418838	0.425598	0.320739	0.473657	0.474042	0.48184	0.489415	0.487217	0.500534	0.623221	0.623221	0.623221	0.72613	9	44.4	45.6	45.1	43.3	42.4	41.1	95.3	92.43	90.27	88.56	87.11	49.63	106.19	106.19	106.19	118.6
0.359848	0.344203	0.351145	0.363727	0.37565	0.288833	0.333504	0.3346	0.336942	0.343452	0.33584	0.38877	0.277106	0.277106	0.277106	0.365117	24	39.4	39.5	38.3	37.8	37.6	37.3	67.9	66	63.9	62.98	60.94	39.16	51.22	51.22	51.22	62.3
0.419508	0.415761	0.433206	0.430862	0.437045	0.337531	0.379028	0.381186	0.389417	0.394979	0.39727	0.562874	0.511208	0.511208	0.511208	0.616351	16	45.7	47.4	46.9	44.5	43.5	43.1	76.8	74.83	73.45	72.01	71.56	55.47	88.4	88.4	88.4	101.48
0.715909	0.673007	0.67271	0.665331	0.657648	0.497061	1	1	1	1	1	0.537041	0.843408	0.843408	0.843408	0.949792	10	77	75.8	72	67.9	64.7	62.1	198.2	192.12	184.57	178.04	175.76	53.05	141.16	141.16	141.16	153.48
0.669508	0.639493	0.647901	0.637275	0.635796	0.496222	0.721228	0.721642	0.72993	0.736548	0.727904	0.466375	0.858456	0.858456	0.858456	0.892658	18	72.1	72.1	69.4	65.1	62.6	62	143.7	139.36	135.42	131.87	128.72	46.43	143.55	143.55	143.55	144.57
0.570076	0.553442	0.55916	0.572144	0.583767	0.455919	0.551407	0.559671	0.567284	0.573581	0.553737	0.525726	0.764702	0.764702	0.764702	0.946906	21	61.6	62.6	60.1	58.6	57.6	57.2	110.5	108.66	105.82	103.31	98.61	51.99	128.66	128.66	128.66	153.03
0.83428	0.822464	0.848282	0.871743	0.866805	0.645676	0.653708	0.652949	0.672125	0.685364	0.681918	0.614005	0.759413	0.759413	0.759413	0.912344	22	89.5	92.3	90.4	88.5	84.8	79.8	130.5	126.34	124.9	122.9	120.77	60.26	127.82	127.82	127.82	147.64
0.988636	0.936594	0.956107	0.950902	0.932362	0.696054	0.949872	0.937586	0.938568	0.937347	0.91283	1	1	1	1	1	12	105.8	104.9	101.7	96.4	91.1	85.8	188.4	180.29	173.39	167.06	160.69	96.42	166.03	166.03	166.03	161.31
1	1	1	1	1	0.762385	0.391816	0.398069	0.403099	0.408616	0.394725	0.414816	0.504911	0.504911	0.504911	0.626355	13	107	111.9	106.3	101.3	97.6	93.7	79.3	78.03	75.94	74.4	71.12	41.6	87.4	87.4	87.4	103.04
0.0767045	0.076087	0.0820611	0.0861723	0.0884495	0.0528967	0.088491	0.090535	0.0926425	0.0959201	0.0920292	0.051772	0.0581161	0.0581161	0.0581161	0.0764348	20	9.5	9.9	10.1	10.1	10	9.2	20	19.74	19.44	19.6	18.79	7.59	16.44	16.44	16.44	17.28
0.241477	0.225543	0.225191	0.227455	0.234131	0.172964	0.199488	0.198903	0.20111	0.204565	0.203031	0.243702	0.161818	0.161818	0.161818	0.171209	28	26.9	26.4	25.1	24.2	24	23.5	41.7	40.28	39.18	38.64	37.98	25.57	32.91	32.91	32.91	32.06
0.72822	0.716486	0.721374	0.735471	0.762747	0.597817	0.652174	0.655745	0.662784	0.678117	0.669597	0.693211	0.687256	0.687256	0.687256	0.80218	6	78.3	80.6	77.1	74.9	74.8	74.1	130.2	126.87	123.2	121.63	118.64	67.68	116.36	116.36	116.36	130.46
0.200758	0.193841	0.20229	0.207415	0.209157	0.150294	0.161125	0.162077	0.166163	0.170499	0.167457	0.243915	0.230513	0.230513	0.230513	0.71446	26	22.6	22.9	22.7	22.2	21.6	20.8	34.2	33.3	32.82	32.67	31.83	25.59	43.82	43.82	43.82	116.78
0.256629	0.252717	0.262405	0.266533	0.26847	0.200672	0.270077	0.275826	0.286499	0.288673	0.278517	0.369769	0.329807	0.329807	0.329807	0.405515	2	28.5	29.4	29	28.1	27.3	26.8	55.5	54.86	54.72	53.38	51.03	37.38	59.59	59.59	59.59	68.6
0.318182	0.307971	0.314885	0.317635	0.315297	0.234257	0.271611	0.269284	0.271169	0.272183	0.266254	0.170687	0.203627	0.203627	0.203627	0.279064	29	35	35.5	34.5	33.2	31.8	30.8	55.8	53.62	51.93	50.49	48.91	18.73	39.55	39.55	39.55	48.88
0.159091	0.147645	0.151718	0.156313	0.159209	0.116709	0.189258	0.19178	0.194132	0.197033	0.194875	0.143147	0.238446	0.238446	0.238446	0.347419	23	18.2	17.8	17.4	17.1	16.8	16.8	39.7	38.93	37.91	37.32	36.57	16.15	45.08	45.08	45.08	59.54
0.668561	0.0543478	0.0582061	0.0601202	0.0634755	0.0453401	0.0388747	0.0411523	0.0426397	0.0439943	0.0436719	0.0457942	0	0	0	0.0205835	30	72	7.5	7.6	7.5	7.6	8.3	10.3	10.38	10.34	10.5	10.43	7.03	7.21	7.21	7.21	8.57
0.122159	0.113225	0.116412	0.117234	0.114464	1	0.105882	0.106679	0.107753	0.109501	0.105391	0.0985269	0.0612643	0.0612643	0.0612643	0.106893	8	14.3	14	13.7	13.2	12.5	122	23.4	22.8	22.19	21.98	21.1	11.97	16.94	16.94	16.94	22.03
0.243371	0.247283	0.262405	0.272545	0.283039	0.224181	0.330435	0.344729	0.355294	0.366505	0.365282	0.222032	0.285417	0.285417	0.285417	0.41026	14	27.1	28.8	29	28.7	28.7	29.6	67.3	67.92	67.24	67.02	66.03	23.54	52.54	52.54	52.54	69.34

## Sheet: tags
标题	数字	标签
省份	1.0	上 海
	2.0	云 南
	3.0	内 蒙 古
	4.0	北 京
	5.0	吉 林
	6.0	四 川
	7.0	天 津
	8.0	宁 夏
	9.0	安 徽
	10.0	山 东
	11.0	山 西
	12.0	广 东
	13.0	广 西
	14.0	新 疆
	15.0	江 苏
	16.0	江 西
	17.0	河 北
	18.0	河 南
	19.0	浙 江
	20.0	海 南
	21.0	湖 北
	22.0	湖 南
	23.0	甘 肃
	24.0	福 建
	25.0	西 藏
	26.0	贵 州
	27.0	辽 宁
	28.0	重 庆
	29.0	陕 西
	30.0	青 海
	31.0	黑 龙 江
