# Supplementary material for: Spatio-temporal comprehensive measurement of China’s agricultural green development level and associated influencing factors
Source: PLoS One. 2023 Aug 4;18(8):e0288599. doi: 10.1371/journal.pone.0288599 (PMC10403095; doi:10.1371/journal.pone.0288599)
Supplement: S1 File — (ZIP) [file pone.0288599.s001.zip › Pesticide application intensity-Positive.xls]

## Sheet: data
MMS_2005	MMS_2006	MMS_2007	MMS_2008	MMS_2009	MMS_2010	MMS_2011	MMS_2012	MMS_2013	MMS_2014	MMS_2015	MMS_2016	MMS_2017	MMS_2018	MMS_2019	MMS_2020	Province	2005	2006	2007	2008	2009	2010	2011	2012	2013	2014	2015	2016	2017	2018	2019	2020
0.09548562747774161	0.08404053292217693	0.0707096656957441	0.06298959881995553	0.06753308149668694	0.06881818363522306	0.1907446762653675	0.07754206204891272	0.09590782654168163	0.1128000615367024	0.1161542596597321	0.13820014480463172	0.1558829091801205	0.19370527087267644	0.21083104635080868	0.1888075574251868	4	0.0151558442	0.014590625	0.0126610169	0.012015528	0.012440625	0.0125299684	0.012990099	0.0137067138	0.0159669421	0.018015	0.0179322034	0.0202066667	0.0216349206	0.0242830189	0.0245326087	0.0210686274
0.03659642775326717	0.042292277537154754	0.04145309511148745	0.04219592099805412	0.04292637774716119	0.04180128222875571	0.114348356551589	0.04180938726053858	0.041410288790029046	0.042353278627375576	0.04325871496237616	0.03970627620647958	0.02501426503640505	0.027369777186715447	0.03331473962844546	0.031182047298091452	7	0.0067060473	0.007994416	0.0081945091	0.008705694	0.0086300748	0.0084702936	0.0085630499	0.0084641031	0.0082311694	0.0081971641	0.008115942	0.0074532342	0.0053538111	0.0051013277	0.0052912503	0.0047638359
0.05392074278547555	0.050683123646737764	0.05410375758972184	0.052025285802390006	0.054754268243395514	0.05285389485933115	0.1366538637783272	0.05244369474759706	0.05577540589186627	0.056998055596828585	0.05594175938903588	0.05665316138818317	0.056420583178361954	0.048140161562387686	0.0495501592606026	0.05000736784214831	17	0.0091918502	0.0093201666	0.0101258456	0.0102702833	0.0104617208	0.0101311063	0.0098556197	0.0100243427	0.0102702575	0.0102381376	0.0098238664	0.0096475937	0.0092610091	0.0074965537	0.0070510409	0.0067111281
0.031712863204158025	0.033657225163048685	0.0294443540114972	0.02793493923694659	0.03146494181901783	0.03311913807147006	0.09906941047750323	0.0391473574959151	0.042189363704692825	0.04436777673008421	0.0468294633812767	0.04783694001714901	0.046756598850457104	0.04787564033844086	0.050775675210819146	0.05300592288739242	11	0.0060053224	0.0066300809	0.0063611727	0.006435702	0.0068551773	0.0071656776	0.0076776585	0.0080735366	0.0083417569	0.0084779152	0.0085967862	0.0085060294	0.0080587319	0.0074660493	0.0071838771	0.0070212988
0.00643783145162764	0.007197593965539881	0.005315055116721591	0.005311043285838278	0.008106714948802503	0.007399966378433089	0.022591625268773535	0.010707604782368664	0.01163825803350755	0.010957168509022066	0.012045811306973294	0.010028894401025609	0.013741662609760622	0.012207181363957572	0.012823090393613536	0.010622663490955558	3	0.0023787001	0.0024494689	0.0026774292	0.002834543	0.003237964	0.0033010052	0.0032458886	0.0039009256	0.0040051131	0.0038216363	0.0039127493	0.0036104723	0.0039514089	0.0033527879	0.0030701182	0.0026371721
0.0737464537726742	0.07345746778677789	0.0760116420052406	0.07594817329875439	0.07885611792106022	0.10231169681476855	0.21076237464759698	0.08239685053749628	0.08522780934246912	0.08605993662385815	0.08554577140782471	0.08456207713742661	0.09270543630189591	0.09664222094462928	0.09623370267984745	0.08595987468893022	26	0.0120365693	0.0129185046	0.0134704528	0.0140782093	0.0141940902	0.0175628465	0.0141500938	0.0144189965	0.0144509436	0.0142883549	0.0138104025	0.0132613666	0.013775136	0.0130897768	0.0121111664	0.0104300574
0.03051550897313934	0.03543828310542214	0.03683627812609218	0.03764320526281587	0.04094441894965363	0.03957352766133873	0.11511330526240057	0.04841188616422124	0.04722043735467505	0.05603482073486452	0.06010478541650645	0.05668722723315364	0.056327667146320065	0.05584817548002441	0.05788575126949819	0.05888715426964089	5	0.0058335184	0.0069114874	0.0074896743	0.0079810154	0.0083231522	0.0081355417	0.0086073775	0.0094328056	0.0090559037	0.0101038961	0.0103844679	0.0096520047	0.0092494496	0.0083854364	0.0079545529	0.0076296537
0.02332021667191253	0.02652704527844651	0.035647773042404296	0.021681431462837113	0.02280548383076989	0.024872326296919572	0.0714258028353516	0.02565368803077306	0.02702042163967641	0.028423230586193355	0.026116475628666008	0.026994148572133468	0.02923953588762312	0.028386469181465916	0.025851411684519737	0.02580445253705848	30	0.0048010921	0.0055035151	0.007308229	0.0054402998	0.0055141891	0.0059264765	0.006075754	0.0060937784	0.0061885681	0.006255799	0.0058075334	0.0058072103	0.0058794687	0.0052185719	0.0044822848	0.0042075772
0.13451271345166563	0.12180911322285401	0.1196318090766372	0.11536218724174654	0.10001835730842364	0.09764443407202185	0.22405873310149022	0.08242758714554266	0.07341566481730409	0.07365754664817212	0.07621062266335474	0.08119438995046237	0.08102897407471575	0.07968329687354737	0.08122459333652324	0.0842773059845055	1	0.0207556987	0.0205580468	0.0201298053	0.0203519356	0.0174712368	0.0168615237	0.0149205973	0.0144235061	0.0127742428	0.0125598923	0.0125533125	0.0128253032	0.0123224904	0.0111340857	0.0104842981	0.0102560124
0.08403474669513498	0.07622197865076931	0.0738870861578855	0.06616012904939807	0.06622316583578428	0.06417510428717119	0.16179429015821498	0.058656945754077164	0.058052788664973744	0.057915751140661234	0.057943118028970855	0.05915723268141831	0.059810850014895264	0.06338897539701316	0.0680419212583053	0.07006329774258802	15	0.013512799	0.0133552963	0.0131461036	0.0125201972	0.0122377738	0.0118322795	0.0113124687	0.0109359357	0.0105935256	0.0103660325	0.0100933734	0.0099718322	0.0096827855	0.0092550361	0.0090554011	0.0087857146
0.15097830922880515	0.15818573775250488	0.16178859144036575	0.15979053898760096	0.1644029768231694	0.17176290587862317	0.4147278439423869	0.17586764102277616	0.18269375401154894	0.19373774906076163	0.1930383550591793	0.17848025634678857	0.16984863450681295	0.17476602852162867	0.1624626452232623	0.16058147915493093	19	0.0231182871	0.0263055401	0.0265657475	0.0274238192	0.027441724	0.0279988813	0.0259695787	0.0281328024	0.0282859612	0.0292949038	0.0282855711	0.0254223181	0.0233723689	0.0220989589	0.019289858	0.0181489203
0.06535602696361664	0.06069034060657115	0.0611244851509228	0.06563918297328773	0.06631986913355482	0.07116171756068591	0	0.07282872561707265	0.07617257590571716	0.07495657101732493	0.07512442776980326	0.0739355885783553	0.07221847649207026	0.07624161771858275	0.07723141713146846	0.07682103774279302	9	0.0108326575	0.0109013032	0.0111976778	0.0124372756	0.0122527491	0.0128821178	0.0019367387	0.0130151846	0.0131655786	0.0127409312	0.0124070433	0.0118854007	0.0112263938	0.0107371937	0.0100514695	0.0094847356
0.15308632005590816	0.1515904521506915	0.16482998366108703	0.16346173886987392	0.1732669192823483	0.18508709187846165	0.5019667105805743	0.20294450025583716	0.21502381697267264	0.22111408550002604	0.23275029049875826	0.25128399467623824	0.24535653707341318	0.24595671508247477	0.23908178688728374	0.23321090564690475	24	0.0234207579	0.0252634874	0.0270300672	0.0280081825	0.0288143783	0.0300010303	0.0310249367	0.032105453	0.032875123	0.0331102147	0.0336332606	0.0348492761	0.0327661579	0.0303086184	0.0275947647	0.0256617122
0.0883462032047453	0.08316444480738201	0.09911112058417249	0.10092457160488053	0.10365480954900488	0.11421507327146668	0.27627130414024137	0.10638132455363783	0.1082919781370955	0.10351647265578455	0.10553751794490737	0.10923379078323611	0.10798470149489053	0.10359944287205164	0.08927047685917566	0.07540349596525835	16	0.0141314342	0.0144522034	0.0169969769	0.0180538279	0.0180343713	0.0193514986	0.0179462354	0.0179379399	0.0177248377	0.01672119	0.0165025315	0.0164559719	0.0156759992	0.0138920787	0.011356408	0.009338105
1	1	1	1	1	1	0.9959773719820473	1	1	1	1	1	1	1	1	1	10	0.1449413189	0.159311884	0.1545328236	0.1611641736	0.1568407868	0.1524533185	0.0596520939	0.1490474876	0.1443002915	0.1416598713	0.1369526574	0.1317964178	0.1266498604	0.1172643554	0.1100722583	0.1049784186
0.042448340793436165	0.04216463483503942	0.04263845216354696	0.040276565136327686	0.04242245032940591	0.0437522710572785	0.001369777550414051	0.04489677171257344	0.04623713508846932	0.04679013178546684	0.04724376133566639	0.04801522154319526	0.047840973435084984	0.04983463087715307	0.05190549688346964	0.052281108890434726	18	0.007545717	0.0079742485	0.0083754738	0.0084001805	0.0085520375	0.0087634575	0.0020161152	0.0089170766	0.0089163267	0.0088155074	0.0086525764	0.0085291141	0.0081936368	0.0076919587	0.0073063408	0.006946324
0.09374182478911838	0.10912642231509802	0.11474387097859838	0.10942727217944807	0.10956450897778726	0.11164610983173766	0.058032197621651044	0.10781820304536209	0.09923456853901302	0.09961550761781932	0.09520774503983497	0.0967917008082607	0.09269699070521212	0.09578662602079299	0.09902599204467753	0.09804604764355143	21	0.0149056323	0.0185541863	0.0193835793	0.0194072454	0.0189495368	0.0189654752	0.0052996152	0.0181487552	0.0164391638	0.0161775309	0.0151115034	0.0148449137	0.0137740853	0.0129911102	0.0124138284	0.0116802518
0.08453794226090611	0	0.08442504670644659	0.08054067291565406	0.08206108191062945	0.08351514580141976	0.009689969277751459	0.08511353361178817	0.08825874275016063	0.08971215391755105	0.09173557749668534	0.0926629095857366	0.09474772980198898	0.10520341215070425	0.10437890343912114	0.10188387814803897	22	0.0135850007	0.0013122517	0.0147549006	0.0148092205	0.0146904052	0.0147383966	0.0024982575	0.0148175816	0.0148811761	0.0147973472	0.0146439343	0.0143102991	0.0140292137	0.0140770473	0.0129940415	0.0120772372
0.11518485466518887	0.1254698141471561	0.13821085965191376	0.13451271209547108	0.14299512824938676	0.1475799703748324	0.02354297410038348	0.16590720449543803	0.1653340768868232	0.17391395132084253	0.18342616680785992	0.19101822649979808	0.19568672260712028	0.17202740606513095	0.16881550438786608	0.1649409190088272	12	0.0179824146	0.0211364362	0.02296621	0.0234002207	0.0241265428	0.0243650503	0.0033010178	0.0266714315	0.0258218037	0.0265321546	0.0269911744	0.0270457913	0.0265868344	0.0217831429	0.0199784575	0.018599861
0.048370503019758114	0.0701241518015862	0.07694425259784826	0.0798451969371877	0.08240591605634054	0.05919648940508768	0.15717191885424436	0.061603146692555726	0.06444037026120483	0.07290537726232123	0.07605198847846792	0.09309041238517908	0.07959449586823517	0.08431491744082956	0.08946795811143043	0.08964223833932711	13	0.0083954665	0.0123918419	0.0136128315	0.0146985181	0.0147438056	0.0110841716	0.0110446094	0.0113681951	0.0115002249	0.012455066	0.0125319505	0.0143656541	0.0121440298	0.0116682009	0.0113778134	0.0108109613
0.151159233046485	0.15754758943195338	0.1881766547751726	0.24671116163104395	0.36868868658308473	0.37032271807530065	1	0.3275836828350213	0.37993192348818244	0.35086529250058096	0.37316257158159666	0.34121360945072016	0.3604973316166616	0.26592660025979514	0.2680394389731935	0.2610796774573267	20	0.0231442472	0.0262047129	0.0305943294	0.0412594107	0.0590770442	0.0578353253	0.059885199	0.0503922092	0.0562833664	0.0511930285	0.0525414622	0.0464937702	0.0470905967	0.0326115314	0.0307335443	0.0285444595
0.02939484426170521	0.03200781309666377	0.03075430984099774	0.029879858155629158	0.0328751253286763	0.02977348497148129	0.07530423892901948	0.024107585391096857	0.022386707721980263	0.023763272368291715	0.023803057957067025	0.02293525063992161	0.0240217639465678	0.027652715103841558	0.030112872297595097	0.03158039298575241	27	0.0056727183	0.0063694744	0.0065611595	0.0067452845	0.0070735558	0.0066629455	0.0063005034	0.005866938	0.0055308254	0.0056063626	0.0054960039	0.0052816458	0.005230336	0.0051339559	0.0049441933	0.0048050408
0.14962762962225484	0.13356913173018822	0.10501825521008569	0.09107708775100738	0.09551265895974669	0.030616280835230766	0.08251049769479381	0.028232073408398582	0.028491277740733685	0.02897418558625704	0.029278774067177337	0.029357594574527874	0.028781845154384034	0.029376148349715397	0.028557619099361106	0.026477491619750233	6	0.022924483	0.0224161254	0.0178988004	0.0164863545	0.0167734924	0.0067895876	0.006718095	0.0064720728	0.006397352	0.006332583	0.0062333749	0.00611324	0.0058225283	0.005332701	0.0047756162	0.0042771964
0.005153758873183148	0.00682538107400393	0.003508398717162045	0.005074555167627566	0.004033570341921199	0.003042186401741116	0.016304892228517075	0.0031225724701209523	0.0010411350392538403	9.978453464765614E-4	0.0013761920255862129	0.00101813087447676	0.0010176875680413303	7.420467057848978E-4	0	0	25	0.0021944532	0.0023906594	0.0024016127	0.0027969	0.0026072041	0.0026461866	0.0028815821	0.0027880682	0.0025008812	0.0024336524	0.0024759568	0.0024437178	0.0023684443	0.0020306367	0.001680197	0.0015383632
0.003926171106335363	0.0059763803640193675	0.0035647410160689333	0.005240678599963204	0.00462877222046643	0.004062175427235548	0.013920230077277825	0.004750075048278681	0.003760550494563659	0.004692047988573718	0.0050997095755759975	0.0070791606103512645	0.007128910718191725	0.0076447582391050255	0.007903846367759773	0.0079960011312987	2	0.0020183111	0.0022565176	0.0024102143	0.0028233427	0.002699376	0.0027994545	0.0027433946	0.0030268514	0.0028868946	0.002948496	0.0029773732	0.0032285274	0.0031287295	0.0028266525	0.0025369112	0.00236547
0.0098153169539116	0.012346159111915857	0.010325307933464811	0.009336256011433355	0.013955446994945393	0.01124174875170819	0.03466127468446301	0.012167847212961611	0.013094355125217283	0.01383433840943799	0.015193805786729412	0.014545833143149743	0.01747961682529601	0.019337152359009905	0.022153580909896397	0.023626337887672866	28	0.0028633232	0.0032629403	0.0034423286	0.0034752563	0.0041436882	0.0038782878	0.0039453062	0.0041151688	0.004211802	0.0042226139	0.0043366646	0.004195346	0.0044164404	0.0041750111	0.0040814693	0.0039822729
0.02874279691636584	0.02830136333171707	0.04810392961137523	0.046795026551151725	0.05262459690691694	0.05966579460258867	0.2566878433524143	0.10608188186036	0.11437172343167765	0.11658578410143075	0.13819605785302733	0.12596303298070685	0.09375235269188575	0.08163396183211012	0.08547845283942396	0.08424534254454778	23	0.0055791584	0.0057838567	0.0092098709	0.0094377567	0.0101319237	0.0111546914	0.016811404	0.0178940064	0.0185878405	0.0185425983	0.0209003965	0.01862215	0.0139053808	0.011359035	0.0109453827	0.0102527061
0.03944000048428296	0.03384943383820774	0.03293309423402112	0.03272637648109299	0.034891476877175566	0.035521363263751604	0.09001285406024842	0.028061994920531515	0.033191429039600644	0.03150022141202699	0.03479349003742194	0.03474385877265424	0.035320533495553946	0.03813604091617247	0.030528955352563256	0.02622698808028674	29	0.0071140612	0.0066604498	0.0068937876	0.0071983791	0.0073858044	0.0075266462	0.007152845	0.0064471193	0.0070645253	0.0066846247	0.0069759977	0.0068106779	0.0066359936	0.0063428856	0.0049892934	0.0042512843
0	0.0024866393312486215	0	0	0	0	0.005098216561243128	0	0	0	0	0	0	0	0.002462334388690143	0.00303002157904877	8	0.0014549591	0.0017051398	0.0018659966	0.0019891576	0.0019825726	0.0021890547	0.0022321725	0.002329932	0.002353095	0.0022945874	0.002290636	0.0023118856	0.0022418358	0.0019450644	0.0019470945	0.0018517888
0.0170876604815784	0.015013386205203216	0.013749537743389396	0.013663400542708287	0.012761035701004491	0.01087341899318579	0.03354849274571666	0.010455444774326653	0.012191479244889492	0.019970965667440516	0.014310516654698008	0.01642449846221864	0.01866930776746695	0.01604423322373704	0.018812170149217374	0.018708354249392642	14	0.0039068053	0.0036843612	0.0039650949	0.0041640296	0.0039587238	0.003822941	0.0038808222	0.0038639293	0.0040836413	0.0050778467	0.0042177191	0.0044386041	0.0045644475	0.003795274	0.0037192869	0.0034735564

## Sheet: tags
标题	数字	标签
省份	1.0	上 海
	2.0	云 南
	3.0	内 蒙 古
	4.0	北 京
	5.0	吉 林
	6.0	四 川
	7.0	天 津
	8.0	宁 夏
	9.0	安 徽
	10.0	山 东
	11.0	山 西
	12.0	广 东
	13.0	广 西
	14.0	新 疆
	15.0	江 苏
	16.0	江 西
	17.0	河 北
	18.0	河 南
	19.0	浙 江
	20.0	海 南
	21.0	湖 北
	22.0	湖 南
	23.0	甘 肃
	24.0	福 建
	25.0	贵 州
	26.0	辽 宁
	27.0	重 庆
	28.0	陕 西
	29.0	青 海
	30.0	黑 龙 江
