# Supplementary material for: Spatio-temporal comprehensive measurement of China’s agricultural green development level and associated influencing factors
Source: PLoS One. 2023 Aug 4;18(8):e0288599. doi: 10.1371/journal.pone.0288599 (PMC10403095; doi:10.1371/journal.pone.0288599)
Supplement: S1 File — (ZIP) [file pone.0288599.s001.zip › 2005.xlsx]

## Sheet: Sheet1
0.0954856	0.109725	0.0906598	0.0965909	6.2	371.3	171045	3188	5.5	0.949603	3178.25	0.895609	42.1	1002.7	60.65	153.1	14696	35.7	7860	36.94	84.9	20	152.69	461.58	226.616
0.0365964	0.081834	0.0873839	0.125	13.6	38.9	33441	2118	2.18	0.920232	2170.51	1.02842	19.7	1187.9	26.06	102.87	10836	52.1	5475	25.67	71.4	9.4	125.78	300.72	325.213
0.0539207	0.0357236	0.0589372	0.612689	11.7	5981.2	41703	6801	0.66	0.557967	2026.21	1.27635	404.9	41752.2	8.24	197	75894	557.3	3481.64	28.35	121.4	149.49	217.046	210.332	485.292
0.0317129	0.0230932	0.0370686	0.35322	2.8	5184.5	27438	4279	0.76	0.24938	662.511	0.827115	60	4155	9.41	251.5	69563	80.3	2890.66	24.15	48.5	287.42	165.376	93.004	570.427
0.00643783	0.0154545	0.0219526	0.267992	10.2	9221.4	13504	3093	0.34	0.777944	649.189	0.757956	11.6	1081.3	34.85	1917.3	79029	50.3	2988.87	19.52	68	208.5	402.72	158.001	418.242
0.0737465	0.0729403	0.0519209	0.596591	17	5756.1	66104	5511	1.47	0.959036	1712.9	0.910463	96	9170.6	63.1	896.2	53521	368.2	3690.2	25.1	129	4090	140.428	259.72	1308.71
0.0305155	0.0217648	0.0433253	0.372159	5.7	3334	25642	4071	0.96	0.814965	1070.2	0.887907	14.7	1186.9	58.32	2066.8	50308	37.4	3263.99	20.1	34	334	169.801	482.906	793.45
0.0233202	0.0129665	0.0137045	0.464015	9.2	4110.7	44203	5030	0.92	0.700391	668.818	0.839973	12.4	1617.4	16.72	1954.2	67077	81.5	3221	22.03	46.7	115.605	247.21	435.75	967.071
0.134513	0.191272	0.0616236	0.274621	39.2	0.3	67048	4144	2.5	1.20304	3808.31	1.28086	42.1	57.6	20.16	138	8110	808.5	8342	56.56	88.1	500	165.69	142.29	50.2373
0.0840347	0.0250327	0.0825598	0.901515	56.5	863.6	128028	10071	1.6	0.691621	2745.32	1.50961	310.5	10863.9	20	626.6	82739	1707.8	5258	40.18	294.3	64.78	409.73	142.1	45.376
0.150978	0.0456245	0.0558244	0.550189	15.5	2239.1	80120	5568	1.42	0.663699	3352.47	1.33614	186.6	4236.4	31.14	2077.2	48600	860.1	6660	54.98	160.3	177.263	884.38	636.83	255.527
0.065356	0.0234575	0.0544743	0.407197	2.2	1955.5	28405	5087	0.97	0.422462	1516.49	1.4661	172.9	17097.4	4.02	1178.8	72807	33.8	2640.96	26.75	49.3	361.43	112.115	306.798	4838.65
0.153086	0.0433533	0.09754	0.359848	4.3	1129.4	35716	3810	0.89	0.737781	4382.1	1.66789	23.7	15140.5	51.98	3975.5	58286	268.2	4450	40.15	80.9	660.04	47.881	63.207	94.099
0.0883462	0.0218423	0.0348797	0.419508	3.2	3666.3	22064	4163	0.81	0.421302	1860.43	1.78022	17.8	40757.7	9.84	3513.2	62300	47.7	3265.53	34.1	37.1	391.93	118.979	116.081	372.631
1	1	1	0.715909	53	3787	91142	10767	1.06	0.736432	2888.95	0.139623	525.1	16675.8	49.44	451	80131	331.7	3946	28.49	238.8	147.7	905.11	201.713	439.691
0.0424483	0.0196984	0.0652234	0.669508	13.5	4122.5	51181	9245	0.64	0.509263	2461.31	1.71666	122.1	65587.2	44.76	597.2	75003	218	2870.58	27.2	82.4	118.5	151.824	326.166	628.849
0.0937418	0.0184033	0.0686361	0.570076	15.8	4099.4	61226	7692	1.25	0.54768	2058.39	1.49334	82.4	35988.8	52.71	1640.6	76075	76.3	3099.2	36.05	62	85.198	159.185	159.085	599.442
0.0845379	0.017505	0.0369825	0.83428	20.2	2671.1	38044	7633	0.71	0.516384	2589.17	2.10888	57.2	79449.4	34.31	2649.5	45801	71.2	3117.7	38.38	37.7	79.46	226.576	140.534	749.416
0.115185	0.0166834	0.0771088	0.988636	89.3	1291.1	119359	12144	1.19	0.677622	3853.98	1.47896	0.7	8085.9	22.29	1906.4	106476	810.3	4690.49	25.71	171.5	140.3	143.189	1379.51	435.836
0.0483705	0.00646307	0.0523596	1	21.3	1487.6	17947	4643	0.38	0.468728	1881.62	1.43921	12.2	109635	31.61	3703.8	51046	29.7	2496	30.98	41.4	87.356	150.8	547.36	199.286
0.151159	0.0355375	0.0898161	0.0767045	0.4	28.4	1225	965	0.2	0.714062	2815.9	1.02624	392.5	14874.3	14.12	3722.4	12671	3.8	3004	21.82	6.3	126	276.98	113.85	114.568
0.0293948	0.0203079	0.0317818	0.241477	10.2	1886.5	24619	2681	1.06	0.43196	1525.11	1.54065	0.9	20807.3	10.24	1827.4	30835	48.9	2842	32.09	50.2	110.569	149.771	639.57	327.589
0.149628	0.115234	0.188842	0.72822	17.8	5272.5	66382	6605	1.25	0.446892	1172.53	0.268015	28.2	102997	47.5	3569.6	79337	132.7	2802.78	27.48	78.3	166.051	426.012	1590.6	649.986
0.00515376	0.0157984	0.0187176	0.200758	31.5	2627.1	9779	2032	0.64	0.22083	723.157	0.907393	360.8	36380.8	35.13	2244.4	35447	23.3	1876.96	20.4	14.1	102.277	212.683	342.23	229.059
0.00392617	0.00891942	0	0.256629	3.5	4229.2	14798	2579	0.52	0.78463	981.375	2.35912	111.7	70640.6	37.26	4161.7	111920	52.2	1875.3	28.59	28.4	58.1	270.602	521.94	333.081
0.00981532	0.0166346	0.0779934	0.318182	15.8	8930.6	53656	4960	2.24	0.313078	1034.14	0.671789	53	9930.1	42.39	1322.7	49274	92	2160	27.1	36.5	59.242	322.987	920.81	502.75
0.0287428	0.0626474	0.0256985	0.159091	0.1	7744.1	16795	2608	1.05	0.303038	786.913	0.741539	36.2	4511	4.57	1042.4	32792	38.7	1980	18.71	20.4	680	322.924	524.29	396.647
0.03944	0.00968331	0.0447886	0.668561	5.7	744.3	2590	503	0.52	0.284975	553.779	0.356933	2.4	401.4	38.93	16176.9	26982	2.1	2165.11	17.95	5.3	200	71.648	124.86	120.968
0	0	0.0417413	0.122159	0.3	1643.9	4046	620	0.7	0.402324	703.026	0.866173	13.2	2365.3	10.84	143.6	13001	8.9	2259	21.03	12.1	542	93.249	164.85	57.117
0.0170877	0.0955706	0.0457516	0.243371	5	219.8	6986	1972	0.28	0.658527	1602.23	0.935371	31.6	1240.9	31.72	4808.9	71599	41.2	2759	22.22	33.5	188	109.778	114.814	208.521
