# Supplementary material for: Spatio-temporal comprehensive measurement of China’s agricultural green development level and associated influencing factors
Source: PLoS One. 2023 Aug 4;18(8):e0288599. doi: 10.1371/journal.pone.0288599 (PMC10403095; doi:10.1371/journal.pone.0288599)
Supplement: S1 File — (ZIP) [file pone.0288599.s001.zip › 2006.xlsx]

## Sheet: Sheet1
0.0954222	0.0807199	0.0840405	0.0860507	6	391.3	168398	3188	5.5	0.968548	3178.25	0.930503	48.8	575.6	60.65	140.6	20503	37.3	8620	39.1	165.5	27	129.011	773.33	250.954
0.0789213	0.1054	0.0422923	0.115942	13	41.4	37164	2118	2.18	0.862222	2170.51	0.885091	22.9	289.8	26.06	95.47	11316	54	6096	26.43	40.8	8.74	121.18	464.33	372.05
0.0277377	0.0554247	0.0506831	0.609601	28	6076.2	43740	6801	0.66	0.580869	2026.21	1.26595	438.9	65236.8	8.24	156.1	143778	563.5	3801.82	29.12	132.2	32.27	220.479	525.182	725.068
0.0188496	0.0404358	0.0336572	0.336957	4	5424.3	38767	4279	0.76	0.266456	662.511	0.756505	374.2	6457.4	9.41	263.1	112930	83.4	3180.92	24.96	63.2	228.4	186.381	143.663	560.873
0.00684927	0.0206248	0.00719759	0.256341	11	9557.5	14751	3093	0.34	0.859866	649.189	0.803561	14.6	2518.3	34.85	1719.8	128762	52.7	3188.34	20	104.8	4430	493.934	235.35	324.628
0.0740455	0.0518226	0.0734575	0.567029	22	5904.3	69048	5511	1.47	0.992066	1712.9	0.868832	108.7	10313.1	63.1	615.5	97786	375.5	4169.7	25.1	145.8	537.5	141.349	365.017	1650.38
0.0162466	0.0429355	0.0354383	0.36413	21	3405.2	28456	4071	0.96	0.867674	1070.2	0.893554	17.5	1302	58.32	1300.3	84444	41.3	3641.13	20.68	43.2	158.6	217.391	583.563	1048.89
0.00530963	0.0114371	0.026527	0.4375	9	4259.3	45068	5030	0.92	0.782396	668.818	0.89408	21.4	2187.2	16.72	1904.8	139335	83.3	3552	22.11	54.2	3	360.44	589.142	1098.15
0.161843	0.057971	0.121809	0.259964	29	0.3	80201	4144	2.5	1.15615	3808.31	1.27388	48.8	441.4	20.16	153.9	10392	822.4	9213	59.99	94.3	24.6	324.18	366.6	720.825
0.0194705	0.0808526	0.076222	0.828804	74	902.3	138876	10071	1.6	0.748516	2745.32	1.45903	332	8702.2	20	538.3	126972	1743.7	5791	40.99	282.7	228.9	686.48	451.891	637.112
0.047081	0.060744	0.158186	0.523551	18	2281	102761	5568	1.42	0.656787	3352.47	1.18393	280.7	5747.8	31.14	1829.5	95310	864.3	7335	55.57	140.3	430.14	100.619	162.968	289.424
0.0148273	0.0523349	0.0606903	0.399457	5	1983.6	29875	5087	0.97	0.453479	1516.49	1.4661	224.5	12105.3	4.02	949.3	147611	46.3	3556.27	27.97	52	371.39	121.724	434.996	484.508
0.0559202	0.0982679	0.15159	0.344203	5	1244.6	40238	3810	0.89	0.783665	4382.1	1.55876	28.3	17651	51.98	4577.7	86560	287.9	4835	42.35	59.8	166.613	60.232	130.347	102.766
0.0118753	0.0334993	0.0831644	0.415761	5	3810.2	25797	4163	0.81	0.460455	1860.43	1.75573	32.9	43099.4	9.84	3768.7	128236	53.6	3584.72	35.91	37.5	68.759	146.137	251.58	393.028
1	1	1	0.673007	75	3892.3	96637	10767	1.06	0.808812	2888.95	0.139857	575.8	21974.8	49.44	214.8	204910	357.1	4387	29.29	258.1	45	104.3	657.001	587.856
0.0140552	0.0635634	0.0421646	0.639493	14	4191.1	59692	9245	0.64	0.528057	2461.31	1.72562	146.5	72932.7	44.76	342.8	236351	230.1	3261.03	29.7	95.1	825	152.696	843.679	679.66
0.0121587	0.0693623	0.109126	0.553442	16	4164.6	62100	7692	1.25	0.575867	2058.39	1.43459	99.9	44881.2	52.71	1122	181791	85.5	3980.13	36.77	67.7	66.6204	169.54	524.908	711.377
0.0108913	0.0333514	0	0.822464	34	2717.1	39752	7633	0.71	0.512429	2589.17	2.15834	69	77915.4	34.31	2794.9	171848	79.4	3389.8	39.28	54	47.3349	253.858	395.987	839.972
0.0108338	0.0850006	0.12547	0.936594	91	1313.6	147233	12144	1.19	0.736859	3853.98	1.34603	0.7	10143	22.29	2396.1	178387	822.5	5079.78	26.31	164.4	70.7446	161.326	238.51	393.745
0.00526701	0.0842032	0.0701242	1	14	1627.8	18940	4643	0.38	0.526012	1881.62	1	17.3	113241	31.61	4011.3	90318	32.4	2771	32.5	41.2	128.837	166.075	111.021	309.193
0.0481026	0.0848832	0.157548	0.076087	0.4	31	1209	965	0.2	0.800599	2815.9	1.07748	392.7	15903.9	14.12	2735.4	17577	4.2	3256	22.3	8.3	130	301.76	42.31	117.149
0.0163428	0.0356519	0.0320078	0.225543	21	1944	26826	2681	1.06	0.384264	1525.11	1.37478	1.4	22573.3	10.24	1356.8	100299	53.8	2911	33.18	60.1	48.8805	178.9	883.39	431.288
0.104597	0.173833	0.133569	0.716486	20	5506.1	68584	6605	1.25	0.484833	1172.53	0.28379	34.1	121912	47.5	2278.1	164688	139.1	3002.38	27.92	71.1	105.961	455.624	162.968	804.604
0.00909197	0.0173127	0.00682538	0.193841	11	2660.5	10737	2032	0.64	0.220749	723.157	0.907393	361.8	45892.7	35.13	2176.1	113278	24.5	1884.62	21.89	19.8	49.045	225.013	434.996	253.478
0.00220195	0	0.00597638	0.252717	6	4454.8	16027	2579	0.52	0.835077	981.375	2.26984	139.6	83607.9	37.26	3832.2	198496	56.8	2766.5	29.14	29	83.349	310.574	130.347	290.334
0.0129443	0.0859629	0.0123462	0.307971	2	8988.1	59458	4960	2.24	0.361276	1034.14	0.599411	66.4	15446.4	42.39	739.1	113303	95.4	2396	27.7	41	84.27	349.275	251.58	765.679
0.0542999	0.0227297	0.0283014	0.147645	7	7910.2	16696	2608	1.05	0.330568	786.913	0.74499	41.8	6257.2	4.57	709.9	95642	41.3	2134.05	19.12	27.8	138.721	266.498	65.7001	475.215
0	0.0348333	0.0338494	0.0543478	5.7	767.6	2610	503	0.52	0.293204	553.779	0.405247	2.4	1018.7	38.93	10430.8	47726	2.4	2358.37	18.34	6.1	251.6	75.625	84.3679	136.332
0.00591536	0.0414394	0.00248664	0.113225	0.3	1713.8	4412	620	0.7	0.430745	703.026	0.874054	16.2	3030.7	10.84	176.8	19903	10.5	2760	21.64	21.3	65.9	101.141	52.4908	70.364
0.0837296	0.0403982	0.0150134	0.247283	5	312.1	7408	1972	0.28	0.694608	1602.23	1.06028	32.6	3076.1	31.72	4695.1	143736	45.6	3166	23.63	23.3	190	162.509	395.987	236.085
