# Supplementary material for: Spatio-temporal comprehensive measurement of China’s agricultural green development level and associated influencing factors
Source: PLoS One. 2023 Aug 4;18(8):e0288599. doi: 10.1371/journal.pone.0288599 (PMC10403095; doi:10.1371/journal.pone.0288599)
Supplement: S1 File — (ZIP) [file pone.0288599.s001.zip › 2007.xlsx]

## Sheet: Sheet1
0.146341	0.0803631	0.0707097	0.0868321	6.6	422.3	187578	3207	5.4	1.07628	3358.53	0.857808	56.2	1280.6	60.65	145.3	20754	39.5	9559	39.54	29.3	25	102.511	187.43	374.205
0.0734768	0.107948	0.0414531	0.116412	12.2	43.9	44854	2227	2.27	0.891667	2421.75	0.885091	29.8	611.6	26.06	103.29	11531	57.7	6845	26.6	23	8.2	267.95	155.725	515.659
0.0326984	0.0592009	0.0541038	0.622137	24.8	6133.7	45334	6678	0.66	0.741507	2381.27	1.19829	462.9	75608.2	8.24	173.1	147265	569.9	4293.43	30.11	42.01	287	111.974	99.3755	828.572
0.0199732	0.0367703	0.0294444	0.342557	4.3	5639.4	36864	4241	0.86	0.309547	703.047	0.796125	377	13796.8	9.41	305.6	119869	84.2	4097.24	25.8	642.9	1422	845.355	62.5721	680.089
0.00895676	0.0233313	0.00531506	0.260496	15.3	9901.8	15373	3128	0.4	1.06475	756.493	0.796854	22.9	4628.2	34.85	1232.2	138610	53.1	3953.1	20.79	796.8	3200	108.518	121.932	401.224
0.0844887	0.051102	0.0760116	0.584924	58.8	5997.4	77157	5427	1.5	1.19327	2006.08	0.894989	114.7	10963.8	63.1	610.8	98101	380.7	4988.64	25.7	481.7	736	121.801	171.783	2024.17
0.0187127	0.0434992	0.0368363	0.367366	30.7	3447.7	32509	4017	0.96	1.03922	1149.97	0.902768	19.2	1888.5	58.32	1269.2	85445	43.8	4186.34	21.21	456	1	80.0709	46.1155	818.202
0.00697744	0.0106072	0.0356478	0.451336	8.3	4342.4	48205	5170	0.93	0.902836	825.533	0.949631	25.8	4289.4	16.72	1286.4	140909	64.3	4132	22.76	485.1	23	106.018	691.666	1349.26
0.157767	0.0534577	0.119632	0.266221	30.9	0.3	90145	4223	2.52	1.22743	4020.95	1.27134	56.2	441.4	20.16	187.9	11163	835	10222	61.22	250.7	3.2	62.6016	366.76	1006.74
0.0236013	0.0781514	0.0738871	0.835878	99.5	962.5	160482	9866	1.67	0.858033	3047.4	1.45461	415	11170.9	20	653.3	133732	1765.3	6533	44.73	951.7	45.55	193.633	311.22	838.542
0.0528011	0.0595369	0.161789	0.523855	21.7	2336.7	129393	5490	1.5	0.737373	3462.57	1.15005	317.7	8900.5	31.14	1777.2	99812	869.1	8265	57.06	465.1	200.6	142.149	154.635	361.897
0.0166752	0.0518146	0.0611245	0.416031	4.1	2017.5	36163	5028	0.97	0.552024	1764.99	1.48263	262.1	17068.8	4.02	1165.3	148372	55.7	4202.49	28.89	140.2	74.85	103.516	899.646	650.938
0.0807246	0.100891	0.16483	0.351145	8.5	1360.6	47593	4132	0.89	0.910544	4776.61	1.46856	33.2	22218.1	51.98	3005.7	86926	300.4	5467	44.5	318.3	27.1	61.4904	615.597	616.918
0.012045	0.0319366	0.0991111	0.433206	5	3968.4	27123	5261	0.89	0.54117	2075.57	1.74597	46.1	43400.9	9.84	2556.5	130515	57.2	4097.82	36.78	56	13.97	103.567	515.325	486.189
1	1	1	0.67271	84	3971.3	116470	10747	1.2	0.952817	3386.65	0.139467	647.1	35219.5	49.44	414.6	212237	389.4	5009	29.8	758.5	60	163.013	266.951	675.428
0.0174586	0.0649613	0.0426385	0.647901	15.5	4243.4	64879	10219	0.67	0.631294	2779.8	1.73703	174.3	91788.9	44.76	496.1	238676	244.9	3851.6	30.2	409.1	336	152.513	111.265	828.252
0.0154427	0.070322	0.114744	0.55916	12.3	4227.3	67403	7866	1.21	0.718718	2327.71	1.41299	125.2	63545.5	52.71	1782.1	183780	91.8	4409.71	37.96	279.7	266.52	127.574	562.17	1069.87
0.0181284	0.0413671	0.084425	0.848282	43.7	2748.1	44942	8258	0.8	0.682875	3144.95	1.87124	79.8	84307.9	34.31	2247.1	175415	83.2	3904.3	40.18	680.5	322.28	125.918	901.604	1025.54
0.0127231	0.0878273	0.138211	0.956107	57.7	1333	199464	13151	1.3	0.806905	4060.57	1.31955	3	17839.1	22.29	1686.3	182005	831	5624.04	26.89	529.3	108.13	172.529	240.405	492.191
0.00817925	0.0861439	0.0769443	1	11.3	1693.5	20141	4293	0.37	0.666513	2201.73	1	23.5	125102	31.61	2922.4	94202	35.1	3224	33.71	791.6	30.16	89.8179	586.447	31.989
0.0744695	0.088493	0.188177	0.0820611	0.4	31.1	1262	996	0.21	1.22943	2941.87	1.06948	392.7	16790.6	14.12	3373.3	17789	4.4	3791	23.34	403.4	20	229.619	126.756	138.928
0.0196554	0.0357988	0.0307543	0.225191	4.2	2027.5	31563	2707	1.14	0.489123	1795.7	1.38868	1.9	26557	10.24	2357.6	104705	57.2	3560	33.44	584.6	412.89	55.9657	910.845	527.904
0.08265	0.131322	0.105018	0.721374	9	5708.3	78849	7071	1.32	0.645204	1435.91	0.367557	36.3	139956	47.5	2822.6	189395	143.7	3546.69	28.36	587.1	617.48	175.654	108.78	894.102
0.0128913	0.0165733	0.0035084	0.20229	14.3	2710.9	11365	2324	0.5	0.258152	799.837	0.910472	286.1	66331.8	35.13	2805.2	123247	26.5	2373.99	22.45	468.5	55.67	87.5347	274.209	276.238
0.0040912	0	0.00356474	0.262405	4.2	4691.1	17819	2640	0.55	1.09359	1064.84	2.27467	151.1	92069.1	37.26	5013.9	200333	59	3147	29.97	195.4	275.22	127.598	45.5513	341.539
0.0162803	0.0883509	0.0103253	0.314885	3.6	9052.9	65072	5199	2.23	0.450517	1224.2	0.604568	80.4	19148	42.39	1007.7	121297	97.7	2824	29.3	210	308.7	100.087	58.4991	697.609
0.0590423	0.0220568	0.0481039	0.151718	8.8	7914.3	18769	2790	0.95	0.383296	912.89	0.763168	48.1	10580.3	4.57	875.9	100612	43.1	2328.92	19.46	117.2	43.06	847.431	27.6638	425.362
0	0.036987	0.0329331	0.0582061	0.7	779	2915	514	0.49	0.366321	715.116	0.39891	2.4	1985.9	38.93	12029.5	52626	2.7	2683.78	18.93	195.4	37.86	292.656	96.861	176.788
0.00948836	0.0398102	0	0.116412	0.3	1818.4	5565	637	0.84	0.536884	875.631	0.941047	18.4	4507.5	10.84	171.1	20562	12.4	3181	23.04	175	10	279.206	174.252	112.041
0.0963358	0.045247	0.0137495	0.262405	50	331.1	8863	2057	0.28	0.839212	1924.38	1.04887	33.2	5130.2	31.72	4167.8	145219	47.3	3552	24.86	304.6	314	984.255	59.373	322.979
