# Supplementary material for: Spatio-temporal comprehensive measurement of China’s agricultural green development level and associated influencing factors
Source: PLoS One. 2023 Aug 4;18(8):e0288599. doi: 10.1371/journal.pone.0288599 (PMC10403095; doi:10.1371/journal.pone.0288599)
Supplement: S1 File — (ZIP) [file pone.0288599.s001.zip › 2008.xlsx]

## Sheet: Sheet1
0.136332	0.0722909	0.0629896	0.0861723	5	454.4	189551	3319	5.25	1.18711	5528.7	1.38973	67.1	2245.4	60.49	198.5	20340	42.1	10747	39.4	295.8	20	121.774	199.838	179.281
0.0742023	0.111668	0.0421959	0.118236	12	44.8	48348	2404	2.45	0.956716	2895.04	0.991385	30.2	833	26.06	159.76	12060	59.4	7705	27.29	59.1	7.5	38.5397	185.012	79.5714
0.0343681	0.0618055	0.0520253	0.591182	8	6194	46155	7030	0.67	0.863145	2787.11	1.3113	492	86751.6	8.24	231.1	149504	576.5	4795.46	30.71	437.9	95	151.898	132.497	820.134
0.0194836	0.0387141	0.0279349	0.344689	4	4969.3	43986	4292	0.9	0.394879	902.904	0.918783	401.9	18236.8	9.41	256.9	124773	86.3	4244.1	26.52	449.7	13.52	109.693	101.176	182.822
0.0112889	0.0273079	0.00531104	0.265531	6	10247.8	18264	2886	0.44	1.30842	1002.63	0.944566	40.2	8047.3	34.85	1710.3	147288	54.9	4457	21.2	671.2	24	160.718	170.44	15.2035
0.0867521	0.0545218	0.0759482	0.57014	43	6108	76673	5329	1.41	1.38927	2195.43	0.912026	121	12637.8	63.1	617.7	101144	384.3	5576.48	26.4	307.3	20	149.293	217.221	492.081
0.0201201	0.0491665	0.0376432	0.359719	32	3497.6	31731	4219	0.82	1.20623	1353.67	0.917465	21.4	2228.9	58.32	1215.2	87099	45.2	4932.74	21.94	304.5	359	107.336	85.3743	154.367
0.00602986	0.0109052	0.0216814	0.461924	47	4470.9	50717	5206	1.04	1.17474	965.588	0.969899	33.8	7597.2	16.72	1208	150845	66.9	4858	22.98	443.4	203	148.151	98.5375	217.058
0.16824	0.0577174	0.115362	0.252505	31	0.3	95129	4101	2.59	1.31455	5635.25	1.63033	67.1	441.4	20.16	197.5	11497	845.3	11385	62.3	200	2.1	78.9711	468.625	274.217
0.025292	0.0797886	0.0661601	0.837675	84	1007.1	195333	10331	1.92	1.02169	3666.82	1.57329	434.9	14372.6	20	494.1	140930	1777.2	7322	54.13	483	432	276.16	361.79	212.534
0.0603602	0.064253	0.159791	0.52505	25	2334.6	159589	5461	1.6	0.819903	4232.91	1.24884	360.9	12290.8	31.14	1680.2	103652	874	9258	58.5	313.8	690	177.417	193.95	79.848
0.0137472	0.0538482	0.0656392	0.418838	4	2059.2	49465	5310	1.11	0.670277	2090.5	1.56501	307.5	18288.9	4.02	1141.4	148827	69	4202.49	29.88	376.4	87.53	136.752	147.875	204.35
0.0888107	0.108393	0.163462	0.363727	8	1386	59270	3925	0.94	1.06941	5736.41	1.54361	34.7	24821.6	51.98	2886.3	88607	310.3	6196	46.76	97	900	80.4268	75.0936	905.712
0.0130252	0.0319766	0.100925	0.430862	7	4135.5	28241	5382	0.97	0.647579	2455.87	1.89385	61.6	46116.4	9.84	3093.5	133815	60.4	4697.19	37.56	138.8	16.2	147.016	70.782	1261.45
1	1	1	0.665331	177	4489.5	160420	11468	1.4	1.13151	3853.07	0.143215	724.8	52992	49.44	350	220688	403.2	5671	31.33	339.4	697	235.3	289.46	251.774
0.0179161	0.0727363	0.0402766	0.637275	9	4348	71494	10565	0.66	0.774128	3231.1	1.78916	213	112586	44.76	395.2	240645	254.6	4454.24	31.4	609.1	18	209.586	135.382	281.224
0.0147649	0.0808812	0.109427	0.572144	79	4269.2	72751	7882	1.31	0.926706	2992.65	1.5293	163	75261.9	52.71	1812.3	188366	98	4989.04	39.04	208.5	76.26	176.701	85.2202	211.286
0.0175943	0.0424098	0.0805407	0.871743	49	2758.8	50253	8165	1.01	0.868087	3818.28	2.00916	96.7	88435.7	34.31	2512.8	184568	89.5	4512.5	40.72	298.4	568	176.375	120.016	220.984
0.0147588	0.0966722	0.134513	0.950902	53	1342.1	238684	13684	1.41	0.937077	5234.39	1.51737	5.3	21556.3	22.29	2323.8	183155	876.4	6399.77	27.65	267.1	108.75	192.602	283.294	283.479
0.0105325	0.0967272	0.0798452	1	27	1774	23243	4163	0.46	0.802468	2624.07	1	30.1	134994	31.61	4763.1	99273	37.7	3690	34.67	141	61.9	139.397	72.3033	110.67
0.070539	0.108938	0.246711	0.0861723	0.1	31.1	1726	1029	0.23	1.49771	3766.32	1.07978	392.7	22105.3	14.12	4933.5	18563	4.3	4390	23.71	53.2	44.6	55.4118	22.5139	358.84
0.0203751	0.0348588	0.0298799	0.227455	7	2143.3	34421	2564	1.18	0.599819	2081.94	1.39055	2.8	30061.4	10.24	2040.3	108632	60.1	4193	35.73	386.1	530.88	76.7242	124.614	138.968
0.0817065	0.127057	0.0910771	0.735471	19	5878.2	86736	7012	1.28	0.766196	2702.86	0.6198	39.9	156626	47.5	3061.7	224482	149.2	4121.21	29.74	711.6	168.44	242.609	136.475	272.124
0.0217234	0.0160981	0.00507456	0.207415	15	2862.8	11458	2354	0.57	0.313797	1036.27	1.0299	290.4	76756.8	35.13	3019.7	125365	25.2	2796.93	23.97	272.3	32.06	121.711	46.5094	70.8014
0.00334699	0	0.00524068	0.266533	5	4932	19754	2571	0.54	1.28219	1286.05	2.50093	173.1	97990.4	37.26	5111	203753	62.8	3851.6	30.05	313.8	1096.79	177.775	67.5136	170.48
0.016362	0.0963981	0.00933626	0.317635	4	9102.9	64752	5023	2.09	0.586713	1915.66	0.778142	97.3	27604.4	42.39	809.6	131038	98.3	3373	30	487.4	50.35	146.292	86.7798	159.014
0.0661911	0.0231708	0.046795	0.156313	7	7683.8	20118	2550	1	0.422041	1136.77	0.830388	54.8	15426.7	4.57	715	105638	45.5	2723.8	19.87	336	373.27	107.336	44.7835	1068.67
0	0.043562	0.0327264	0.0601202	3	798.6	2501	483	0.41	0.469114	1081.63	0.500184	2.4	2886	38.93	11900.5	56642	2.9	3061.24	19.77	189.8	3.94	42.4407	20.4838	511.79
0.0131356	0.0416719	0	0.117234	0.3	1880.8	5153	656	0.69	0.669816	1184.17	1.08301	20.7	4899.9	10.84	149.8	21008	12.3	3681	23.06	127.6	5	45.1996	33.3778	254.973
0.116806	0.0526884	0.0136634	0.272545	49	367	8810	2029	0.38	0.927247	1901.28	1.06877	44.5	8169.4	31.72	3859.9	146652	50.5	4132	25.72	226.2	364	143.157	88.8805	909.273
0.136332	0.0722909	0.0629896	0.0861723	5	454.4	189551	3319	5.25	1.18711	5528.7	1.38973	67.1	2245.4	60.49	198.5	20340	42.1	10747	39.4	295.8	20	121.774	199.838	179.281
0.0742023	0.111668	0.0421959	0.118236	12	44.8	48348	2404	2.45	0.956716	2895.04	0.991385	30.2	833	26.06	159.76	12060	59.4	7705	27.29	59.1	7.5	38.5397	185.012	79.5714
0.0343681	0.0618055	0.0520253	0.591182	8	6194	46155	7030	0.67	0.863145	2787.11	1.3113	492	86751.6	8.24	231.1	149504	576.5	4795.46	30.71	437.9	95	151.898	132.497	820.134
0.0194836	0.0387141	0.0279349	0.344689	4	4969.3	43986	4292	0.9	0.394879	902.904	0.918783	401.9	18236.8	9.41	256.9	124773	86.3	4244.1	26.52	449.7	13.52	109.693	101.176	182.822
0.0112889	0.0273079	0.00531104	0.265531	6	10247.8	18264	2886	0.44	1.30842	1002.63	0.944566	40.2	8047.3	34.85	1710.3	147288	54.9	4457	21.2	671.2	24	160.718	170.44	15.2035
0.0867521	0.0545218	0.0759482	0.57014	43	6108	76673	5329	1.41	1.38927	2195.43	0.912026	121	12637.8	63.1	617.7	101144	384.3	5576.48	26.4	307.3	20	149.293	217.221	492.081
0.0201201	0.0491665	0.0376432	0.359719	32	3497.6	31731	4219	0.82	1.20623	1353.67	0.917465	21.4	2228.9	58.32	1215.2	87099	45.2	4932.74	21.94	304.5	359	107.336	85.3743	154.367
0.00602986	0.0109052	0.0216814	0.461924	47	4470.9	50717	5206	1.04	1.17474	965.588	0.969899	33.8	7597.2	16.72	1208	150845	66.9	4858	22.98	443.4	203	148.151	98.5375	217.058
0.16824	0.0577174	0.115362	0.252505	31	0.3	95129	4101	2.59	1.31455	5635.25	1.63033	67.1	441.4	20.16	197.5	11497	845.3	11385	62.3	200	2.1	78.9711	468.625	274.217
0.025292	0.0797886	0.0661601	0.837675	84	1007.1	195333	10331	1.92	1.02169	3666.82	1.57329	434.9	14372.6	20	494.1	140930	1777.2	7322	54.13	483	432	276.16	361.79	212.534
0.0603602	0.064253	0.159791	0.52505	25	2334.6	159589	5461	1.6	0.819903	4232.91	1.24884	360.9	12290.8	31.14	1680.2	103652	874	9258	58.5	313.8	690	177.417	193.95	79.848
0.0137472	0.0538482	0.0656392	0.418838	4	2059.2	49465	5310	1.11	0.670277	2090.5	1.56501	307.5	18288.9	4.02	1141.4	148827	69	4202.49	29.88	376.4	87.53	136.752	147.875	204.35
0.0888107	0.108393	0.163462	0.363727	8	1386	59270	3925	0.94	1.06941	5736.41	1.54361	34.7	24821.6	51.98	2886.3	88607	310.3	6196	46.76	97	900	80.4268	75.0936	905.712
0.0130252	0.0319766	0.100925	0.430862	7	4135.5	28241	5382	0.97	0.647579	2455.87	1.89385	61.6	46116.4	9.84	3093.5	133815	60.4	4697.19	37.56	138.8	16.2	147.016	70.782	1261.45
1	1	1	0.665331	177	4489.5	160420	11468	1.4	1.13151	3853.07	0.143215	724.8	52992	49.44	350	220688	403.2	5671	31.33	339.4	697	235.3	289.46	251.774
0.0179161	0.0727363	0.0402766	0.637275	9	4348	71494	10565	0.66	0.774128	3231.1	1.78916	213	112586	44.76	395.2	240645	254.6	4454.24	31.4	609.1	18	209.586	135.382	281.224
0.0147649	0.0808812	0.109427	0.572144	79	4269.2	72751	7882	1.31	0.926706	2992.65	1.5293	163	75261.9	52.71	1812.3	188366	98	4989.04	39.04	208.5	76.26	176.701	85.2202	211.286
0.0175943	0.0424098	0.0805407	0.871743	49	2758.8	50253	8165	1.01	0.868087	3818.28	2.00916	96.7	88435.7	34.31	2512.8	184568	89.5	4512.5	40.72	298.4	568	176.375	120.016	220.984
0.0147588	0.0966722	0.134513	0.950902	53	1342.1	238684	13684	1.41	0.937077	5234.39	1.51737	5.3	21556.3	22.29	2323.8	183155	876.4	6399.77	27.65	267.1	108.75	192.602	283.294	283.479
0.0105325	0.0967272	0.0798452	1	27	1774	23243	4163	0.46	0.802468	2624.07	1	30.1	134994	31.61	4763.1	99273	37.7	3690	34.67	141	61.9	139.397	72.3033	110.67
0.070539	0.108938	0.246711	0.0861723	0.1	31.1	1726	1029	0.23	1.49771	3766.32	1.07978	392.7	22105.3	14.12	4933.5	18563	4.3	4390	23.71	53.2	44.6	55.4118	22.5139	358.84
0.0203751	0.0348588	0.0298799	0.227455	7	2143.3	34421	2564	1.18	0.599819	2081.94	1.39055	2.8	30061.4	10.24	2040.3	108632	60.1	4193	35.73	386.1	530.88	76.7242	124.614	138.968
0.0817065	0.127057	0.0910771	0.735471	19	5878.2	86736	7012	1.28	0.766196	2702.86	0.6198	39.9	156626	47.5	3061.7	224482	149.2	4121.21	29.74	711.6	168.44	242.609	136.475	272.124
0.0217234	0.0160981	0.00507456	0.207415	15	2862.8	11458	2354	0.57	0.313797	1036.27	1.0299	290.4	76756.8	35.13	3019.7	125365	25.2	2796.93	23.97	272.3	32.06	121.711	46.5094	70.8014
0.00334699	0	0.00524068	0.266533	5	4932	19754	2571	0.54	1.28219	1286.05	2.50093	173.1	97990.4	37.26	5111	203753	62.8	3851.6	30.05	313.8	1096.79	177.775	67.5136	170.48
0.016362	0.0963981	0.00933626	0.317635	4	9102.9	64752	5023	2.09	0.586713	1915.66	0.778142	97.3	27604.4	42.39	809.6	131038	98.3	3373	30	487.4	50.35	146.292	86.7798	159.014
0.0661911	0.0231708	0.046795	0.156313	7	7683.8	20118	2550	1	0.422041	1136.77	0.830388	54.8	15426.7	4.57	715	105638	45.5	2723.8	19.87	336	373.27	107.336	44.7835	1068.67
0	0.043562	0.0327264	0.0601202	3	798.6	2501	483	0.41	0.469114	1081.63	0.500184	2.4	2886	38.93	11900.5	56642	2.9	3061.24	19.77	189.8	3.94	42.4407	20.4838	511.79
0.0131356	0.0416719	0	0.117234	0.3	1880.8	5153	656	0.69	0.669816	1184.17	1.08301	20.7	4899.9	10.84	149.8	21008	12.3	3681	23.06	127.6	5	45.1996	33.3778	254.973
0.116806	0.0526884	0.0136634	0.272545	49	367	8810	2029	0.38	0.927247	1901.28	1.06877	44.5	8169.4	31.72	3859.9	146652	50.5	4132	25.72	226.2	364	143.157	88.8805	909.273
