# Supplementary material for: Spatio-temporal comprehensive measurement of China’s agricultural green development level and associated influencing factors
Source: PLoS One. 2023 Aug 4;18(8):e0288599. doi: 10.1371/journal.pone.0288599 (PMC10403095; doi:10.1371/journal.pone.0288599)
Supplement: S1 File — (ZIP) [file pone.0288599.s001.zip › 2009.xlsx]

## Sheet: Sheet1
0.124595	0.0753823	0.0675331	0.0874089	5.5	511.8	191779	3290	5.5	1.19772	6179.58	1.40845	66.1	2285.9	60.58	120.6	20755	43.3	11986	39.42	208.7	17.1	142.01	347.82	209.328
0.0821926	0.112413	0.0429264	0.122789	2.6	45.6	52039	2431	2.37	0.974852	3123.88	0.985912	32.8	1713.4	27.53	126.8	14316	61	8441	28.48	103.7	4.3	63.69	261.07	105.716
0.032255	0.0639868	0.0547543	0.577523	16.4	6230.7	56509	6556	0.78	0.908189	2938.09	1.25993	514.2	94337.4	9.87	201.3	152135	580	5149.67	31.94	248.6	84	264.78	149.57	27.3216
0.0212928	0.040618	0.0314649	0.342352	5.9	5093.9	47772	4441	1.1	0.480236	1367.37	0.907507	407	20885.9	10.74	250.8	127330	89.7	4573.2	27.97	157.8	491	198.47	85.31	218.381
0.00788821	0.0326849	0.00810671	0.274714	37.3	10567.4	21676	3041	0.53	1.39094	796.47	0.750438	37.4	12524.3	38.43	1563.9	150756	55.3	4656	21.97	155.2	196	222.36	210.03	191.518
0.0951229	0.0565345	0.0788561	0.570239	39.1	6242.4	80925	5247	1.53	1.50257	1811.82	0.755787	116.9	13440.3	65.95	396	101117	387.2	5958	27	204.9	173.3	240.71	289.66	469.967
0.0176587	0.0545631	0.0409444	0.360042	36.5	3545.8	39393	3747	1.12	1.26625	1105.91	0.724155	30.6	2866.2	60.01	1088.9	88430	46.5	5265.91	22.79	66.1	295	204.45	82.58	19.9856
0.000585207	0.0129445	0.0228055	0.46514	6.1	4594.7	54159	5005	1.27	1.25473	760.625	0.764029	41.6	4853	16.73	2586.9	151470	67.4	5207	23.56	107.8	102.3	192.42	104.17	228.625
0.152823	0.0451794	0.100018	0.237253	30.7	0.3	132859	4106	2.81	1.31399	7771.34	2.1981	66.1	441.4	21.5	218.3	11671	852.7	12324	60.18	160.1	1.1	107.45	602.36	334.967
0.0256506	0.0811838	0.0662232	0.83975	93.2	1037.4	273273	9808	2.04	1.1099	4223.37	1.63512	526.7	19188.1	21.3	519.8	143803	1783.5	7962	52.17	369.9	628	403.27	474.93	231.523
0.0617036	0.0663077	0.164403	0.519251	27.6	2401.8	185069	5727	1.73	0.858964	4424.42	1.20058	408.6	13377.4	38.4	1808.4	106952	883.5	10007	59.29	198	658.4	236.08	224.61	141.522
0.0117096	0.0557137	0.0663199	0.425598	7.5	2102.3	59697	5268	1.35	0.723789	2183.51	1.52566	373.2	21093.8	4.24	1195.3	149184	78.5	4504.32	31.01	139.2	217.9	259.21	165.85	228.201
0.0835834	0.115113	0.173267	0.37565	3.9	1437.9	63269	4191	1.11	1.11039	6157.4	1.4961	35.8	25638.3	55.38	2214.9	89504	319.6	6680	47.54	87.2	123.4	120.89	78.44	109.291
0.0102082	0.0332451	0.103655	0.437045	6.2	4334.8	33055	5937	0.99	0.682987	2362.18	1.7518	81.2	52316.3	11.89	2642.5	137011	65.5	5075.01	39.53	70.4	186.1	203.41	79.71	179.36
1	1	1	0.657648	167.4	4593.2	164620	10402	1.53	1.21642	4204.32	0.140553	797.2	70069.9	51.26	301.7	226693	417	6154	31.8	459.5	662	369.35	311.93	285.053
0.0167741	0.0780946	0.0424225	0.635796	14.8	4449.4	92571	10389	0.9	0.824283	3458.62	1.73297	279.1	121579	47.77	347.6	242314	263	4806.95	33.1	121.3	162	361.6	130.89	330.234
0.0112007	0.0830945	0.109565	0.583767	79.5	4449.7	91161	7841	1.65	0.946798	2839.56	1.37706	191.4	90674.8	56.51	1443.9	197196	105.4	5132.16	40.11	150.6	123.12	254.92	112.34	281.3
0.0137327	0.0435285	0.0820611	0.866805	47	2877.9	63843	7843	1.18	0.834075	3861.19	1.89896	106.5	80962.6	35.22	2190.6	191405	96.3	4910	41.69	146.4	439.33	276.29	144.05	310.312
0.0149774	0.101375	0.142995	0.932362	59.7	1369.1	283650	14766	1.65	0.935901	6125.11	1.69767	8	21635.8	23.41	1682.5	184960	913.6	6906.93	28.7	240.1	87.1	279.21	358.63	362.834
0.00953694	0.101659	0.0824059	1	9.6	1843.7	29856	4270	0.61	0.806406	2561.79	1.31261	35.8	120425	37.09	3069.3	100491	42.5	3980	36.2	132.3	38.56	210.74	104.08	128.977
0.0470688	0.111153	0.368689	0.0884495	0.1	32.5	4210	949	0.35	1.60238	4214.85	1.08576	392.8	27849.5	18.03	5596.2	20041	5	4744	24.18	19.7	31	83.08	28.9	49.4349
0.0209758	0.0431145	0.0328751	0.234131	9.3	2266.5	35005	2821	1.22	0.640281	2144.03	1.27573	6.7	37369.2	11.28	1600.3	110950	63.4	4557	37.56	109.7	187.83	125.42	177.08	172.267
0.0854475	0.131675	0.0955127	0.762747	34.4	6100.2	85921	7192	1.52	0.735461	2687.65	0.549079	48.8	176136	50.03	2857.5	249168	152.5	4462.05	30.12	103.5	319.04	322.76	154.05	448.955
0.0159476	0.0168842	0.00403357	0.209157	22	2997.1	13093	2180	0.68	0.328652	1099.18	1.0478	31.7	80961	38.24	2397.7	142561	30	3005.41	24.82	21.1	106.5	204.13	43.74	107.457
0	0	0.00462877	0.26847	6.5	5248	21110	2681	0.6	1.22301	1362.45	2.52554	184.3	113726	41.42	3459.7	206028	65.2	4454.24	30.92	79.6	131.18	267.28	75.78	224.71
0.0204925	0.108121	0.0139554	0.315297	7.7	9142.8	68040	4636	2.32	0.628755	2060.24	0.793791	103.7	32576.3	43.16	1105.6	144109	100	3722	30.5	119.1	38.11	220.72	97.07	245.557
0.0693817	0.0237876	0.0526246	0.159209	3.6	7807.1	21158	2607	1.1	0.456181	1085.54	0.728003	59.5	27338	5.63	794.3	114000	46.3	2980.1	20.55	44.4	112.37	158.95	45.47	153.698
0.00890662	0.0427554	0.0348915	0.0634755	11.2	812.3	4603	467	0.7	0.485489	1042.52	0.466514	2.4	4012.1	40.38	16113.6	60136	3.3	3346.15	20.8	12.3	7.14	57.85	22.93	65.5673
0.0174527	0.0434483	0	0.114464	0.3	1974.4	6920	667	0.77	0.72421	1139.66	0.935486	23.2	5045.2	15.8	135.5	21805	29.7	4048	24.46	28.7	9.4	68.68	42.56	37.049
0.102712	0.0536415	0.012761	0.283039	39.4	393.9	12655	2052	0.51	1.01745	1754.02	0.894535	47	9211.4	35.84	3516.6	150683	56.5	4858	27.31	78.2	101	196.78	79.03	109.06
