# Supplementary material for: Spatio-temporal comprehensive measurement of China’s agricultural green development level and associated influencing factors
Source: PLoS One. 2023 Aug 4;18(8):e0288599. doi: 10.1371/journal.pone.0288599 (PMC10403095; doi:10.1371/journal.pone.0288599)
Supplement: S1 File — (ZIP) [file pone.0288599.s001.zip › 2010.xlsx]

## Sheet: Sheet1
0.127889	0.0748058	0.0688182	0.0528967	5	542.8	193718	3645	5.82	1.24715	6890.08	1.41644	66.4	2308.6	60.58	120.8	21114	44.7	13262	40.62	231.4	1.3	158.64	294.3	234.29
0.0754842	0.10944	0.0418013	0.0864819	1.6	46.4	58771	2503	2.49	1.07189	3793.1	0.990083	33.2	1835.3	27.53	70.81	14832	64	9764	28.75	109.7	5.5	67.14	355.29	115.9
0.0307111	0.0641646	0.0528539	0.434089	19.2	6290.3	62305	8296	0.76	1.07494	3770.34	1.27484	535.9	94648.5	9.87	195.3	154344	594.3	5957.98	32.23	370.9	97.5	312.66	178.75	317.42
0.0186615	0.0446409	0.0331191	0.255248	9.4	5352.5	46279	5412	0.98	0.549112	1646.08	0.896447	401.6	18402.7	10.74	261.5	131644	96.3	4736.2	28.69	206.9	93.7	201.71	111.57	236.94
0.0103372	0.0300852	0.00739997	0.156171	15.6	10897.5	24765	3490	0.55	1.63372	980.017	0.801297	45.7	14646.5	38.43	1576.1	157994	57.4	5222	22.1	238.9	771.8	281	237.75	274.97
0.0904997	0.0567051	0.102312	0.43073	54.2	6333.7	84654	5785	1.56	1.69807	2266.46	0.785121	109.8	16454.7	65.95	1392.1	101545	398.4	6907.93	27.3	206.9	99.8	289	360.31	518.07
0.0163614	0.0550532	0.0395735	0.271201	54.4	3586.6	45313	3980	0.87	1.32048	1235.36	0.749409	38.6	3026.8	60.01	2503.3	90437	47.4	6637.18	22.88	124.2	82.3	238.94	108.9	250.44
0.0013	0.0142001	0.0248723	0.348447	6.9	4690.5	61854	4638	1.19	1.42231	863.413	0.784777	49.7	6821.7	16.73	2228.3	151945	68.5	6211	23.72	131.3	147.3	338.06	141.13	339.64
0.154848	0.039896	0.0976444	0.160369	28.5	0.3	134952	4168	2.81	1.3527	8251.86	2.21785	66.4	441.4	21.5	163.1	11974	858.9	13746	59.68	134	0.9	151.93	475.47	336.08
0.0271373	0.0784585	0.0641751	0.63728	75.2	1052.3	315831	10873	2.07	1.24875	4938.74	1.65748	588.5	23206.6	21.3	489.2	150307	1801.6	9067	52.65	466.4	19	489.16	624.53	299.17
0.0635894	0.0665192	0.171763	0.384551	28.2	2431.6	223484	5833	1.78	0.996268	5249.28	1.17165	457.1	14239.1	38.4	2608.7	110177	893.2	11303	58.53	333.7	144.7	290.37	272.3	153.08
0.0126858	0.0563567	0.0711617	0.320739	7.6	2136.1	64169	5755	1.32	0.792963	2619.89	1.53604	422.1	23539.2	4.24	1526.9	149382	93.3	5285.17	32.05	179.9	602.6	292.52	236.18	303.96
0.0824857	0.119449	0.185087	0.288833	3.4	1470.8	76737	3969	1.16	1.26285	7297.32	1.4505	37.3	23611.8	55.38	4491.7	91015	322.5	7427	49.82	129.7	37.1	160.34	107.68	132.85
0.0104661	0.0322477	0.114215	0.337531	7.9	4514	34823	5982	0.92	0.74669	2597.73	1.78444	101.7	53932.7	11.89	5116.7	140597	72.1	5788.56	40.26	156.5	355.3	232.34	102.47	219.34
1	1	1	0.497061	269.8	4651.5	190329	11427	1.72	1.34323	4792.44	0.141262	883.2	81163.7	51.26	324.4	229859	423.3	7034	32.09	483.9	102.5	465.98	388.4	342.79
0.0174603	0.0812654	0.0437523	0.496222	18.6	4428.7	101467	11359	0.91	0.95088	4329.93	1.74242	341.2	130618	47.77	566.2	245089	168.6	5523.73	34.7	132.2	35.8	399.19	165.3	213.62
0.0117507	0.0848833	0.111646	0.455919	8.5	4665	97924	8111	1.65	1.10315	3617.45	1.38927	227.7	103034	56.51	2216.5	206211	119.5	5832.27	44.24	146.8	278	305.44	119.63	243.98
0.0132519	0.0424461	0.0835151	0.645676	58.9	2899	72637	8826	1.16	0.966777	4977.89	1.94755	124.5	85012.5	35.22	2938.7	227998	98.5	5622	42.01	106.6	166.3	322.65	186.98	360.75
0.0158086	0.103237	0.14758	0.696054	74.5	1378.5	344692	16788	1.76	1.04795	6850.63	1.66735	15.3	23991.3	23.41	1943.3	190144	997.5	7890.25	29.23	1416.2	54.6	325.02	407.64	401.5
0.00288231	0.0691303	0.0591965	0.762385	21.5	1873.8	33987	4737	0.66	0.921731	3027.55	1.31433	46.1	126700	37.09	3852.9	101782	48.3	4543	36.8	164.1	118.7	260.26	103.87	203.69
0.0519474	0.111611	0.370323	0.0528967	0.1	32.7	4893	1111	0.34	1.86661	4681.46	1.07789	390.2	29922.9	18.03	5538.7	21236	6.1	5275	24.74	23.6	2.3	87.68	36.81	79.2
0.0221618	0.0423722	0.0297735	0.172964	25.7	2312.3	37078	3647	1.27	0.708419	2551.48	1.2812	10.9	42931.9	11.28	1616.8	116949	68.4	5378	40.18	176.3	167.4	159.18	251.26	234.62
0.0247873	0.0371115	0.0306163	0.597817	68.4	6329.6	83800	7623	1.54	0.813596	3079.27	1.36289	68.9	192240	50.03	3173.5	266082	158.2	5086.89	30.71	89	446.4	401.76	179.19	455.91
0.00751753	0.0151897	0.00304219	0.150294	20.6	3109.1	15087	1982	0.65	0.374698	1286.19	1.07076	37.9	74761.9	38.24	2726.8	151644	37.3	3471.93	25.94	30	89.9	246.76	53	150.04
0	0	0.00406218	0.200672	8.4	5555.6	22552	3258	0.61	1.35294	1483.31	2.64419	191.8	115610	41.42	4233.1	209231	68.4	4806.95	31.27	106.2	139.2	327.21	86.66	304.1
0.0215184	0.117534	0.0112417	0.234257	14.8	9120.7	73218	4967	2.15	0.783237	2773.76	0.801501	119.9	30767.5	43.16	1360.3	147461	103.2	4477	31.7	179.2	91.6	267.16	126.84	287.1
0.0878538	0.0237354	0.0596658	0.116709	15.3	7944.7	21661	2996	1.02	0.509982	1403.87	0.740328	66.9	34084.3	5.63	841.7	118879	47	3425	20.96	63.9	191.5	196.27	56.82	199.75
0.0210316	0.0488906	0.0355214	0.0453401	10.9	825.5	4858	554	0.74	0.62135	1566.59	0.465998	2.6	3765.4	40.38	13225	62185	3.7	3862.68	21.44	17	3.9	69.5	30.6	94.14
0.0220188	0.0472668	0	1	2.6	1865.8	6378	685	0.68	0.909304	1516.28	0.937281	25.7	6008.3	15.8	148.2	22518	23.1	4675	24.89	34.5	16.7	94.23	61.89	47.68
0.104588	0.0561275	0.0108734	0.224181	41.2	420.4	14382	2522	0.49	1.45261	2688.47	0.92915	48.6	13146.6	35.84	5125.2	152843	60.8	5207	28	78.4	300.01	220.5	95.28	177.49
