# Supplementary material for: Spatio-temporal comprehensive measurement of China’s agricultural green development level and associated influencing factors
Source: PLoS One. 2023 Aug 4;18(8):e0288599. doi: 10.1371/journal.pone.0288599 (PMC10403095; doi:10.1371/journal.pone.0288599)
Supplement: S1 File — (ZIP) [file pone.0288599.s001.zip › 2011.xlsx]

## Sheet: Sheet1
0.134102	0.080388	0.190745	0.0849105	5.05	579.8	217255	3645	5.76	1.30143	7360.36	1.36486	66.2	2185.8	60.58	134.5	21347	46	14736	48.63	412.5	5.2	187.34	339.27	275.9
0.0804576	0.102762	0.114348	0.106905	3.09	51.6	74293	2503	2.63	1.18117	4078.44	1.00499	34	2135.7	27.53	113.54	15163	66.3	11941	30.22	126.4	6.3	91.78	485.42	137.74
0.0330128	0.0643641	0.136654	0.696675	33.27	6351.5	73025	8296	0.82	1.16026	4227.42	1.28289	561.7	99320.7	9.87	195.3	156965	600.5	6741.56	34.12	397.5	69.2	366.1	239.37	35.78
0.0209798	0.0461245	0.0990694	0.236829	18.06	5560.6	47355	5412	1.01	0.643474	1887.32	0.909509	401.6	19042.8	10.74	261.5	134808	97.2	5601.4	31.83	257.6	124	241.45	142.33	274.46
0.00989648	0.0283634	0.0225916	0.456266	54.43	11219.3	27604	3490	0.59	2.04758	1151.11	0.820511	51.6	13738.7	38.43	1576.1	160995	58.7	6299	23.7	536.4	498.1	391.68	301.4	292.44
0.106549	0.058309	0.210762	0.673146	59.86	6486.5	80977	5785	1.64	2.1217	2607.52	0.797395	111.5	13768.4	65.95	1392.1	104026	399.6	8296.54	29	291.1	47.5	329.2	442.58	579.84
0.0193772	0.059904	0.115113	0.408184	60.13	3639.2	44815	3980	0.84	1.58459	1453.31	0.754458	43.8	3860.9	60.01	2503.3	91754	48.8	7509.95	24.44	110.8	51.7	255.57	154.17	253.36
0.00241164	0.0150271	0.0714258	0.792839	3.7	4838.8	66599	4638	1.02	1.86031	1136.85	0.809573	64	8676.7	16.73	2228.6	155592	69.1	7591	23.69	156.9	221.4	355.98	179.71	306.06
0.150695	0.0400985	0.224059	0.113555	30.13	0.3	148500	4168	3.11	1.30773	8800.64	2.24893	69.4	737.8	21.5	163.1	12084	864.5	15644	58.9	220.3	1.9	161.54	579.29	362.56
0.030312	0.0769825	0.161794	0.623529	95.29	1110.2	342765	10873	2.17	1.73322	5756.35	1.66669	668.1	28698.2	21.3	489.2	152247	1809.2	10744	53.74	952.5	15.6	618.13	812.06	364.48
0.0644971	0.0613355	0.414728	0.404604	31.83	2457.62	253687	5833	1.85	1.23053	5813.48	1.24082	507	17734	38.4	2608.7	111776	897.4	13071	60.8	439.7	552.6	373.32	338.43	206.39
0.0151048	0.0591753	0	0.473657	21.27	180.3	81087	5755	1.4	1.00079	2913.11	1.53281	464.4	24817.3	4.24	1526.9	149535	109.8	6232.21	35.03	439.7	85	351.87	280.76	334.15
0.0888946	0.124726	0.501967	0.333504	4.38	1493.1	96884	3969	1.26	1.67708	8492.41	1.40396	39.5	32441.8	55.38	4491.7	92322	338.8	8779	50.8	229.7	117.7	207.89	146.24	148.24
0.0118316	0.0328968	0.276271	0.379028	17.89	4626.8	37517	5982	0.83	0.892549	2974.75	1.79769	130.9	60419.7	11.89	5116.7	146632	77.3	6891.63	46.82	235.5	333.6	564	125.34	233.02
1	1	0.995977	1	657.52	4722.5	228608	11427	1.86	1.54667	5026.35	0.142084	967.6	85156.4	51.26	324.4	233190	448.1	8395	33.18	693.2	425.3	480.48	401.7	416.77
0.0188902	0.0844026	0.00136978	0.721228	39.42	4412.6	118041	11359	0.98	1.08542	4410.62	1.74697	398.7	124206	47.77	566.2	247587	284.3	6604.03	36.8	295.8	41.9	376.23	191.3	461.22
0.0122469	0.0852	0.0580322	0.551407	26.85	4832.7	113920	8111	1.65	1.48167	4337.07	1.40675	259.3	101718	56.51	2216.5	212747	123.2	6897.92	44.98	246.8	100.7	394.26	161.33	368.42
0.0132683	0.0429482	0.00968997	0.653708	194.38	2906.9	85783	8826	1.19	1.13533	5779.85	1.97634	143.1	91936.5	35.22	2938.7	232190	100.3	6567.1	46.62	537.6	243.1	420.34	276	396.4
0.01781	0.106348	0.023543	0.949872	70.2	1418.7	410805	16788	1.96	1.22247	7850.69	1.63993	22.3	26204.4	23.41	1943.3	190724	1089.4	9371.73	31.88	292.6	55.8	314.86	518.16	469.58
0.00361517	0.0684415	0.157172	0.391816	13.49	1952.1	40135	4737	0.69	1.22949	3624.34	1.35621	51	176953	37.09	3852.9	104889	56	5231	37.7	261.2	100.5	105.63	118.73	217.07
0.0680452	0.11672	1	0.088491	0.12	37.7	5397	1111	0.41	2.30957	5518.85	1.07679	390	35275.6	18.03	5538.7	22916	7.3	6446	25.14	22.2	1.7	198.91	39.57	73.8
0.0243102	0.0429103	0.0753042	0.199488	5.64	2376.7	40698	3647	1.28	0.917104	3066.5	1.3168	17.3	46620.5	11.28	1616.8	118562	71.5	6605	40.99	139	19.6	545.7	394.46	239.98
0.0280294	0.037309	0.0825105	0.652174	77.97	6536.2	82485	7623	1.4	1.05333	3643.77	1.36816	98.4	214486	50.03	3173.5	283268	165.3	6128.55	31.07	216	340.9	278.47	268.56	531.65
0.0102155	0.0172414	0.0163049	0.161125	12.95	3249.8	15886	1982	0.64	0.516605	1436.84	1.10097	41.9	72145.9	38.24	2726.8	157820	44.2	4145.35	26.96	137.5	47	409.8	65.52	140.76
0	0	0.0139202	0.270077	87.74	5866.8	25092	3258	0.63	1.68525	1804.28	2.81604	210.2	128416	41.42	4233.1	214524	71.9	5523.73	31.89	140.8	102.1	126.53	122.96	304.69
0.0238227	0.128351	0.0346613	0.271611	17.32	9407.1	73501	4967	1.99	1.04604	3410.36	0.788368	133.8	32318.4	43.16	1360.3	151986	107.3	5484	37.2	240.4	58.8	333.79	147.13	315.61
0.104893	0.0235727	0.256688	0.189258	10.88	8096.8	21332	2996	0.97	0.620538	1574.8	0.755278	76.2	35638.2	5.63	841.7	123696	48.3	3909	23.65	122.6	46.5	237.66	65.88	215.69
0.0492932	0.0431987	0.0900129	0.0388747	56.36	840.8	5006	554	0.75	0.756783	1749.11	0.474095	2.8	3737	40.38	13225	64280	4	5364.38	27.27	34.9	14.3	104.74	27.98	189.5
0.0258638	0.0477131	0.00509822	0.105882	9.81	1910	7358	685	0.73	1.10785	1740.08	0.938521	28.3	6252	15.8	148.2	24506	23.7	5410	24.38	86.9	2.9	112.19	81.51	35.03
0.109528	0.0599326	0.0335485	0.330435	54.01	458.7	15451	2522	0.5	1.61338	2799.98	0.970417	48.9	13953.3	35.84	5125.2	155150	67.4	6211	28.99	288.7	105.2	297.59	140.1	166.4
