# Supplementary material for: Spatio-temporal comprehensive measurement of China’s agricultural green development level and associated influencing factors
Source: PLoS One. 2023 Aug 4;18(8):e0288599. doi: 10.1371/journal.pone.0288599 (PMC10403095; doi:10.1371/journal.pone.0288599)
Supplement: S1 File — (ZIP) [file pone.0288599.s001.zip › 2012.xlsx]

## Sheet: Sheet1
0.13512	0.0864727	0.0775421	0.0847842	4.5	504	235493	3659	5.59	1.38357	7528.29	1.28112	78.8	2617.3	60.82	192.6	21492	47.3	16476	49.08	342.6	18.8	222.69	430.76	354.88
0.0766907	0.100639	0.0418094	0.107418	3.96	81.2	89609	2450	3.99	1.25456	4461.64	1.02413	35.2	3726.5	27.53	232.95	15391	67.8	13693	30.26	157.5	1	100.98	590.26	168.34
0.0329407	0.064223	0.0524437	0.698164	27.03	4594	78533	8059	1.06	1.26707	4719.67	1.29035	585.6	95207.9	9.87	324.2	163045	610.5	7119.09	35.01	486.1	397.2	443.62	283.51	426.23
0.0239601	0.0481203	0.0391474	0.237944	13.33	5274.7	47029	5766	1.13	0.719308	2085.04	0.908496	403.9	19144.4	10.74	295	137771	98.6	6356.6	32.41	328.2	109	309.63	160.45	321.6
0.012134	0.0307805	0.0107076	0.452728	41.65	11500.5	31819	3369	0.97	2.32914	1275.73	0.834993	56.8	13217.6	38.43	2052.7	163763	60	6968	24.9	445.1	204.7	450.83	363.24	369.97
0.104041	0.057091	0.0823969	0.675372	49.46	4337	87180	5127	2.19	2.43999	3079.88	0.81928	116.8	15775.3	65.95	1247.8	105562	397.3	9383.72	29.5	683.4	90.2	405.02	595.19	657.36
0.0170535	0.0622069	0.0484119	0.401868	67.01	1463.3	49961	4069	1.27	1.714	1663.32	0.774484	51.5	4065.9	60.01	1674.5	93208	49.1	8598.17	24.71	103.4	88.5	291.3	166.29	298.99
0.00300017	0.0156689	0.0256537	0.777145	4.2	3442.7	65118	5013	1.32	2.32567	1461.32	0.83378	68.3	9659.4	16.73	2194.6	159063	68.5	8604	23.7	218.1	87.5	430.39	205.6	392.05
0.147351	0.0369578	0.0824276	0.114382	30.34	0.3	153361	4046	3.19	1.32475	9112.65	2.14293	78.2	799.4	21.5	143.4	12541	869.9	17401	60.42	134.1	0.9	217.97	627.44	417.5
0.0319286	0.0744079	0.0586569	0.617917	109.98	717.3	401920	11062	2.4	1.97321	6470.87	1.66889	729.5	31245.7	21.3	472	154118	1812.7	12133	54.81	657.1	41.3	754.09	858.13	481.65
0.0777572	0.0697094	0.175868	0.401182	27.94	3579.6	278110	6733	2.1	1.31878	6210.97	1.12908	554.9	19717.3	38.4	2644.8	113550	900.8	14552	61.51	375.4	36.8	408.2	307.82	291.82
0.0161004	0.060166	0.0728287	0.474042	18.32	1567	103047	5733	1.54	1.1087	3175.49	1.5251	503.1	32158.2	4.24	1172.6	165157	124.3	7160.46	35.88	330.2	138.2	430.47	348.03	392.98
0.0941409	0.130263	0.202945	0.3346	4.62	3144.3	114492	4565	1.34	1.87812	9441.87	1.3462	40.7	32307.5	55.38	4047.8	94661	344.8	9967	63.71	222.5	38.1	244.16	178.86	184.92
0.01198	0.0321951	0.106381	0.381186	25.22	4906.5	38152	6114	0.89	0.998289	3253.45	1.8154	151.4	62846.3	11.89	4836	150595	86.4	7827.81	47.61	316.1	58.8	384.77	176.7	272.75
1	1	1	1	761.13	3336.8	254013	11530	2.38	1.69695	5186.95	0.142305	1055.3	93713.5	51.26	283.9	244586	456.6	9506	33.44	739.1	289.6	673.82	468.09	501.54
0.0182629	0.0845075	0.0448968	0.721642	42.29	3152.6	128323	10457	1.07	1.19551	4853.5	1.76379	444	139053	47.77	282.6	249649	298.7	7524.94	38.5	209.5	63.5	551.73	237.97	549.56
0.0101673	0.0812111	0.107818	0.559671	39.86	5097.3	122748	8844	1.7	1.69042	4703.4	1.45327	292.4	105506	56.51	1411	218151	127.3	7851.71	41.84	285.5	81.1	419.02	201.73	449.29
0.014076	0.0433736	0.0851135	0.652949	207.65	2963.3	100032	8746	1.36	1.23951	6395.49	2.00174	164	96579.3	35.22	3005.7	234040	109.9	7440.2	46.78	190.3	64.5	447.74	302.21	484.44
0.0169415	0.107711	0.165907	0.937586	67.01	1312.2	492327	17162	2.17	1.3174	8527	1.63313	29.9	35202.6	23.41	1921	194943	1198.2	10542.8	33.1	260.2	258.6	539.56	623.28	548.65
0.0198157	0.070894	0.0616031	0.398069	55.45	1670.5	41268	4302	0.86	1.32024	3905.58	1.35078	67.1	158081	37.09	4476	107906	61.2	6008	39.1	190.5	14.5	369.07	162.07	250.64
0.0754204	0.10858	0.327584	0.090535	0.1	67.3	6787	1167	0.49	2.52249	6339.62	1.08239	389.9	32595.1	18.03	4130.8	24265	8	7408	25.86	44.7	6	123.62	52.22	94.04
0.0236297	0.0407955	0.0241076	0.198903	37.18	2489.7	46122	3421	1.38	1.04762	3434.1	1.35451	26.9	44987.4	11.28	1626.5	120728	73	7526	44.73	186.9	18.6	256.35	500.39	338.76
0.0280942	0.0366583	0.0282321	0.655745	63.14	7424.1	98010	8289	1.47	1.19121	4107.04	1.38435	122	225288	50.03	3587.2	293499	159.3	7001.43	31.93	178.3	340.5	654.95	325.98	645.79
0.0103098	0.0174477	0.00312257	0.162077	13.91	5545.1	18732	2720	0.62	0.64829	1899.96	1.13853	48.6	69224	38.24	2801.8	164542	54.4	4753	28.47	68.9	39.1	361.87	100.65	194.78
0	0	0.00475008	0.275826	97.44	7440.4	27817	4401	0.62	1.92119	2246.14	2.93634	261.8	131599	41.42	3637.9	219052	75.2	6604.03	32.01	132.4	162.9	518.6	148.84	384.5
0.02394	0.151557	0.0121678	0.269284	11.54	6584.3	82428	5552	2.03	1.2311	3829.63	0.789708	147.5	33380.3	43.16	1041.9	161411	110.1	6285	38.3	180.6	64.1	376.45	182.05	365.43
0.107761	0.0254123	0.106082	0.19178	13.04	7184.2	24290	3109	1.12	0.706779	1828.18	0.765558	82.4	38324.3	5.63	1038.4	131201	49.5	4507	24.08	121.4	249.8	302.37	80.52	279.22
0.0469876	0.0508807	0.028062	0.0411523	61.3	779.4	5181	497	0.86	0.876616	1989.8	0.475735	3.2	3456.3	40.38	15687.2	65988	4.1	6196.35	30.87	24.1	28.2	134.31	57.98	163.57
0.0259569	0.0515498	0	0.106679	3.66	1650.9	8073	631	0.86	1.21148	1874.95	0.916816	32.5	6520.4	15.8	168	26522	13.3	6180	25.86	55.7	7.3	139.8	109.63	71.95
0.107989	0.0609459	0.0104554	0.344729	102.39	956.6	15671	2229	0.54	1.88277	3253.63	0.997793	51.4	13109.2	35.84	4055.5	165909	73.8	7591	29.68	255.1	201.3	365.39	183.49	201.64
