# Supplementary material for: Spatio-temporal comprehensive measurement of China’s agricultural green development level and associated influencing factors
Source: PLoS One. 2023 Aug 4;18(8):e0288599. doi: 10.1371/journal.pone.0288599 (PMC10403095; doi:10.1371/journal.pone.0288599)
Supplement: S1 File — (ZIP) [file pone.0288599.s001.zip › 2013.xlsx]

## Sheet: Sheet1
0.164419	0.0986618	0.0959078	0.0839057	5.79	630.8	242175	3321	5.61	1.45448	7703.44	1.09403	74.4	2524.1	60.89	118.1	21673	48.5	18337	51.35	433.5	0.8	297.62	510.67	424.31
0.0880394	0.103606	0.0414103	0.107533	3.53	88.5	100219	2483	4.3	1.32498	4955.51	1.00867	35.3	3705.2	27.65	145.82	15718	69.2	15353	31.8	191.3	0	123.03	723.03	201.17
0.0423933	0.0659933	0.0557754	0.705588	38.75	4679	89546	8452	1.16	1.38918	5301.78	1.28889	605.6	90856.4	9.87	240.6	174492	616.4	8081.39	35.47	490	113.3	511.11	321.28	470.21
0.0304138	0.051335	0.0421894	0.239299	14.2	5475.7	49035	4866	1.29	0.796757	2294.68	0.901128	407.7	18991	10.74	349.6	139434	99.8	7949.5	33.5	337.2	58	339.69	186.08	354.61
0.0222276	0.034194	0.0116383	0.460135	59.35	11876.3	37280	3283	1.03	2.62143	1443.74	0.850419	62.3	13766.8	38.43	3848.6	167515	59.6	8032	26.01	506.8	254.6	466.58	480.22	435.47
0.108913	0.0596449	0.0852278	0.674103	76.63	4520.4	94885	5535	2.32	2.63333	3354.71	0.832595	127.9	16131.6	65.95	1055.2	110973	394.8	10522.7	30.8	347.6	108.5	466.52	807.26	727.27
0.0224072	0.0642941	0.0472204	0.404088	39.39	1546.9	48008	3942	1.27	1.80667	1800.76	0.803953	64.3	4351.1	60.01	2208.2	94191	48.2	8869.3	23.47	105.4	394.8	318.26	214.22	304
0.00811398	0.0155221	0.0270204	0.781087	4.36	3609.7	62660	5324	1.39	2.79082	1800.48	0.855769	73.1	10022.5	16.73	3702.1	160206	67	9634	23.54	298.5	54.7	461.7	301.07	458.2
0.158868	0.0380484	0.0734157	0.115281	28.76	0.3	165755	3868	3.35	1.36371	9164.89	2.08989	80.6	1564.6	21.5	116.9	12633	874.4	19208	58.48	187.6	4.3	187.25	712.92	443.01
0.0394077	0.0742421	0.0580528	0.617122	107.34	765.8	466159	11346	2.51	2.14961	6914.18	1.67212	776	30459.4	21.3	357.6	156094	1801.9	13521	54.29	881	8	868.34	1006.8	557.77
0.0888278	0.0727232	0.182694	0.400736	31.97	3645.6	311042	6428	2.19	1.43375	6756.63	1.1114	595	18508.6	38.4	1697.2	115426	904.9	17494	60.8	390.4	46.2	513.03	332.93	345.44
0.0231885	0.0627206	0.0761726	0.48184	48.91	1654.5	119342	6191	1.71	1.21461	3405.18	1.52056	525	27993.2	4.24	974.5	173763	138.4	8390.9	32.24	506	21.2	478.17	459.8	459.19
0.103617	0.136113	0.215024	0.336942	7.13	3261	122544	4443	1.4	2.06439	10280.9	1.31343	41.2	30425	55.38	3062.7	99535	346.7	11405	60.83	282.9	17.1	312.22	259.78	205.28
0.0179909	0.571758	0.108292	0.389417	36.43	5128.8	43512	7546	0.95	1.09416	3474.88	1.826	174.1	65075.8	11.89	3155.3	152067	90.9	9088.78	49.11	239.6	118.2	438.54	201.21	323.06
1	1	1	1	442.42	3477.5	279331	12514	2.48	1.90517	5908.04	0.143787	1119	95258	51.26	300.4	252786	471.4	10687	36.39	848	86.8	748.14	618.5	596.48
0.0263197	0.0863748	0.0462371	0.72993	42.15	3236.7	152252	10877	1.12	1.31158	5162.09	1.7918	488.3	139215	47.77	226.4	249831	305.4	8475.34	34.78	288.1	58.2	629.85	309.12	631.61
0.0160888	0.0810149	0.0992346	0.567284	30.5	5179	133061	10032	1.76	1.8651	5070.43	1.46441	313.5	105929	56.51	1364.9	226912	130.1	8866.95	54.78	252.7	149.7	465.34	320.36	501.13
0.0206027	0.0433619	0.0882587	0.672125	242.85	2999	103414	9080	1.39	1.27303	6571.39	2.01294	183	99017	35.22	2373.6	235392	118.6	9028.6	52.93	233.9	588	516.55	388.27	527.71
0.0236475	0.108956	0.165334	0.938568	74.22	1349.5	501718	16733	2.31	1.39919	9324.51	1.62615	29.9	35399.2	23.41	2131.2	202915	1234.8	11067.8	34.92	251.9	316.2	595.28	664.77	61.04
0.0102811	0.0740919	0.0644404	0.403099	79.7	1735.7	40664	4538	0.87	1.44209	4227.5	1.35835	78.4	158687	37.09	4376.8	111384	68.4	6791	40.49	217.8	99	371.9	212.33	282.33
0.0916145	0.119483	0.379932	0.0926425	0.1	56.6	6962	1345	0.48	2.70671	6679.51	1.063	389.7	33730.5	18.03	5636.8	24852	9.6	8343	26.56	26.6	4	139.03	61.51	106.15
0.0312499	0.0419176	0.0223867	0.20111	32.78	2576.1	52612	3653	1.35	1.14654	3702.26	1.35129	43.6	44304.9	11.28	1603.9	122846	76.1	8593	54.13	173.3	24.5	281.94	536.08	403.05
0.0337884	0.0363915	0.0284913	0.662784	15.91	7792.1	109708	8290	1.51	1.25818	4311.19	1.39153	152.3	235457	50.03	3052.9	301816	163.5	7895.33	32.86	234	153.9	741.78	381.81	680.21
0.0169214	0.0155784	0.00104114	0.166163	26.9	5816.5	23888	2818	0.59	0.763904	2192.34	1.18513	54.6	67220.6	38.24	2174.2	172564	61.9	5434	29.39	109.7	57.6	400.31	109.46	235.4
0.00577133	0	0.00376055	0.286499	98.16	7393.8	28483	3497	0.62	2.01516	2635.78	3.05092	303.1	130798	41.42	3652.2	222940	82.4	7524.94	32.98	197.1	76.6	538.97	174.51	439.06
0.0323684	0.159328	0.0130944	0.271169	9.57	6784.9	93494	5331	2.15	1.40195	4295.59	0.773069	155.6	31044.8	43.16	941.3	165249	113	7092	39.6	221.7	162.9	419.62	259.42	421.16
0.124523	0.026475	0.114372	0.194132	8.49	7388.8	25047	2820	1.11	0.798045	2053.43	0.777753	99.3	40579.6	5.63	1042.3	133597	50.4	5108	24.66	176.2	105.1	346.58	73.19	296.14
0.0660926	0.0551799	0.0331914	0.0426397	69.66	794.4	4767	511	0.8	1.04128	2351.24	0.480585	7.2	3187.5	40.38	11216.6	70117	4.5	6743.33	24.21	36.7	17.4	159.69	86.62	179.51
0.0367683	0.0565021	0	0.107753	3.93	1709.4	8234	778	0.9	1.37622	2099.76	0.895324	35.2	4298.3	15.8	175.3	28554	13.8	7598.7	28.4	72.4	12	149.38	133.79	89.6
0	0.0654795	0.0121915	0.355294	20.31	992.9	15822	2147	0.54	2.1066	3500.06	1.01009	51.9	12864.9	35.84	4251.9	170155	83.9	7847	29.32	318.7	200.1	387.42	243.05	227.79
