# Supplementary material for: Spatio-temporal comprehensive measurement of China’s agricultural green development level and associated influencing factors
Source: PLoS One. 2023 Aug 4;18(8):e0288599. doi: 10.1371/journal.pone.0288599 (PMC10403095; doi:10.1371/journal.pone.0288599)
Supplement: S1 File — (ZIP) [file pone.0288599.s001.zip › 2014.xlsx]

## Sheet: Sheet1
0.180208	0.112284	0.1128	0.0803994	8.21	670.8	245384	3684	5.53	1.42891	7053.21	0.909504	76.8	2474.1	60.91	118.6	21849	50.6	20226	52.42	624.4	16.7	343.67	567.4	469.13
0.0809029	0.0988078	0.0423533	0.106362	3.99	94.9	113335	2712	4.37	1.3671	5276.76	1.01624	35.6	2700.6	27.65	101.5	16110	109	17014	28.1	278.9	3.6	134.91	823.7	229.28
0.0392849	0.0681558	0.0569981	0.707903	19.52	4826.5	100946	8032	1.24	1.43645	5284.06	1.2902	628.3	84259.3	12.07	240.6	179200	631.3	8247.99	35.91	455.5	135.1	583.52	367.83	528.62
0.0276983	0.0508861	0.0443678	0.235892	17.24	5668	48955	5410	1.26	0.854447	2425.56	0.902184	410.7	17845.2	14.04	349.6	140436	97.1	8809.44	32.9	293.2	109	327.85	219.05	419.02
0.0197505	0.03849	0.0109572	0.467789	34.71	12210.8	36435	3132	1	2.74806	1525.78	0.875232	64.1	12201.1	43.11	3848.6	172167	63.1	9976	26.32	562.3	418.7	517.69	540.3	491.01
0.106837	0.0587616	0.0860599	0.678516	33.41	4733.5	99586	5769	2.17	2.72937	3480.94	0.84706	139.2	12739	66.8	1055.2	114504	433.1	11191.5	32	271.5	45.9	443.85	849.5	824.03
0.0151541	0.0649683	0.0560348	0.408046	62.1	1670.2	49774	4031	1.31	1.85051	1917.47	0.841332	65.4	4591.4	61.16	2208.2	96041	48.8	9014.33	26.2	98.1	98.7	308.68	273.29	360.19
0.0012011	0.01538	0.0284232	0.796576	8.5	3708.3	62648	4784	1.33	3.02411	1901.39	0.880706	77.8	9462.3	17.51	3702.1	162464	69.6	10453	23.8	182.1	160.4	487.67	332.11	542.33
0.170612	0.0382256	0.0736575	0.112126	26.79	0.3	168173	3951	3.41	1.36419	9006.38	1.97396	84.6	1993.5	24.14	116.9	12945	885.6	21192	58.92	250	0.2	202.34	801.29	468.01
0.0365682	0.0739206	0.0579158	0.611755	125.25	899.7	498801	10802	2.55	2.3123	7351.67	1.67729	840.2	35659.1	22.1	357.6	157521	1834.9	14958	55.1	880.6	120.9	899.31	1221.64	631.15
0.0998284	0.0799859	0.193738	0.398003	62.35	3644.5	338398	5788	2.27	1.47007	7012.04	1.01457	623.6	15581.2	39.61	1697.2	116367	905.3	19373	61.5	474.2	167.3	524.59	389.01	397.64
0.0185766	0.0641894	0.0749566	0.489415	65.08	1702	129319	6948	1.75	1.30107	3608.93	1.52339	539.6	28114.8	4.87	974.5	174373	147.5	9926.42	33.1	428.7	564	502.69	558.55	533.64
0.111005	0.146193	0.221114	0.343452	10.47	3388.3	135866	4294	1.42	2.23323	11445.7	1.27442	39.1	30010	57.36	3062.7	101190	367.7	12650	63.48	193.4	473.5	320.32	269.74	240.66
0.0134966	0.0327909	0.103516	0.394979	29.51	5351.6	43469	6040	0.98	1.18097	3708.11	1.83681	184.8	62171	12.63	3155.3	155515	97.6	10116.6	50.2	231.2	106	500.15	226.81	378.84
1	1	1	1	639.77	3612.5	286352	14062	2.57	2.04091	6253.84	0.144831	1164.2	96769.1	53.52	300.4	259515	480	11882	37.3	823.8	72.6	772.84	777.92	681.98
0.0198621	0.0878211	0.0467901	0.736548	39.75	3441.7	161444	11546	1.16	1.40096	5533.45	1.8147	531.6	136690	49.69	226.4	249857	313.2	9416.1	42.94	295.1	124.6	661.94	431.74	731.41
0.0116596	0.0799977	0.0996155	0.573581	37.77	5414.4	140741	8894	1.81	2.00269	5248.68	1.4814	325.8	96221.8	60.17	1364.9	236933	142.2	10849.1	55.61	316.5	837.7	483.8	364.31	605.7
0.0153532	0.043193	0.0897122	0.685364	232.54	3109	107432	8969	1.42	1.3395	6952.76	2.02425	202.6	100846	38.03	2373.6	236250	123.8	10060.2	54.2	213.7	265.5	557.59	463.96	625.94
0.0190657	0.114176	0.173914	0.937347	85.77	1384.9	506862	17540	2.35	1.47253	9961.5	1.61869	72.5	35787.9	26.78	2131.2	212094	1314	12245.6	39.32	303.1	146.9	557.59	770.11	756.97
0.00704534	0.0801629	0.0729054	0.408616	71.82	1931.8	41208	5518	0.82	1.53788	4521.23	1.31073	95.3	158758	43.77	4376.8	114900	76.2	8683	43.25	200.4	28.5	391.29	269.34	348.12
0.112027	0.125644	0.350865	0.0959201	0.17	58.8	7514	1378	0.49	2.99563	7829.68	1.074	389.5	34048.5	20.5	5636.8	26002	10.9	9913	27.35	21.1	79.3	146.3	72.97	115.88
0.0280941	0.0433924	0.0237633	0.204565	21.92	2908.7	58354	4141	1.38	1.22893	3943.21	1.33976	52.2	44896.4	11.34	1603.9	127392	78.3	9090	52.17	168.4	47.9	291.62	577.79	431.89
0.0301794	0.0363443	0.0289742	0.678117	68.89	8159.2	119676	8696	1.56	1.34708	4571.59	1.39255	182.2	236642	55.04	3052.9	309742	169.6	9347.74	33.17	288.2	77.5	826.59	528.13	833.51
0.0116498	0.0161786	0.000997845	0.170499	24.81	6021.3	23969	2773	0.6	1.00688	2911.61	1.21504	63.8	68024.7	39.24	2174.2	179079	71.3	6671.22	30.75	170.4	173.3	447.19	101.29	264.52
0	0	0.00469205	0.288673	137.08	7734.5	30523	3569	0.61	2.14346	2909.91	3.12662	339.3	130802	37.26	3652.2	230398	87.1	8475.34	33.46	152	141	594.45	182.22	505.45
0.029442	0.155886	0.0138343	0.272183	21.21	7039.1	97138	5882	2.11	1.53467	4683.09	0.758396	190.5	26670.1	42.39	941.3	167145	109	7932	41	285.4	78.4	445.97	330.57	497.75
0.133879	0.028032	0.116586	0.197033	9.81	7567.1	27122	2612	1.18	0.865198	2184.68	0.780504	116.6	40125.5	5.82	1042.3	138084	51.3	5983	28.6	143.5	91.3	366.17	78.75	346.77
0.0711086	0.0550136	0.0315002	0.0439943	146.03	863.3	4731	533	0.78	1.11772	2462.01	0.481714	7.2	3187.5	41.49	11216.6	72703	5	7258.71	25.14	30	32.1	190.04	95.04	162.01
0.0289543	0.0570653	0	0.109501	3.08	1959.8	9500	717	0.96	1.45986	2130.8	0.876429	38.1	2922.7	15.2	175.3	31276	13.6	8410	29.8	78.6	17.4	157.05	104.07	102.77
0.14086	0.067516	0.019971	0.366505	14.26	873.1	15662	2548	0.53	2.32377	3781.99	1.15958	52.1	11736.6	43.77	4251.9	175468	96.5	8724	30.89	392.4	135	477.27	286.76	263.17
