# Supplementary material for: Spatio-temporal comprehensive measurement of China’s agricultural green development level and associated influencing factors
Source: PLoS One. 2023 Aug 4;18(8):e0288599. doi: 10.1371/journal.pone.0288599 (PMC10403095; doi:10.1371/journal.pone.0288599)
Supplement: S1 File — (ZIP) [file pone.0288599.s001.zip › 2015.xlsx]

## Sheet: Sheet1
0.198029	0.116372	0.116154	0.0767584	7.59	710.8	245728	2228	5.59	1.25666	7045.14	0.807114	90.2	2461.3	60.96	122.8	21885	51.7	20559	43.03	412.5	1.3	424.78	995.39	509.01
0.0692095	0.0939231	0.0432587	0.104292	3.15	97.3	124321	1560	4.69	1.40684	5447.47	0.994965	48.3	2824.5	27.65	124.84	16550	102.4	18412	28.1	126.4	1	156.08	922.16	259.56
0.0393076	0.0679902	0.0559418	0.682149	36.32	5061.5	106975	6712	1.33	1.46422	5273.77	1.29985	640.9	75529.7	12.07	144.3	184553	611.8	9022.84	37.66	397.5	107.5	712.49	476.59	585.62
0.0280708	0.0515227	0.0468295	0.217665	12.95	5846.4	42873	4588	1.12	0.864662	2388.64	0.889443	411	13351.9	14.04	305.1	140960	96.8	9453.91	33.51	257.6	103.3	394.46	255.47	450.72
0.0206814	0.0378341	0.0120458	0.466682	90.75	12597.2	38248	2701	1.05	2.76987	1535.29	0.911886	66.7	9895.6	43.11	2149.9	175374	72.3	10776	26.07	536.4	301.5	675.58	560.2	531.76
0.100823	0.0570479	0.0855458	0.658665	19.96	4857.8	85366	4161	1.8	2.8355	4155.99	0.871037	144.6	12751.4	66.8	332.4	120364	457.8	12056.9	32.6	291.1	65.1	446.07	494.34	895.91
0.0153945	0.0655266	0.0601048	0.402244	52.42	1793.5	49276	3020	1.41	1.8642	2000.8	0.856941	66.2	4701	61.16	1112.2	97326	49.6	9633.76	26.95	110.8	81.9	408.61	341.86	390.2
0.000283689	0.014933	0.0261165	0.788929	8.71	3834.2	56598	4089	1.35	3.20185	1836.69	0.900903	81.8	6969.9	17.51	2463.1	163233	72.6	11095	23.98	156.9	39.5	681.48	350.52	602.68
0.170009	0.040079	0.0762106	0.0983341	25.77	0.3	171798	2840	3.48	1.09602	8535.3	1.853	88.6	2272	24.14	194.8	13195	919.2	23205	60.6	220.3	3.5	267.37	1173.88	498.13
0.033212	0.072401	0.0579431	0.59336	127.76	893.8	520303	8530	2.53	2.61437	8135.92	1.69135	860.1	32347	22.1	502.3	158805	1836.2	16257	56.34	952.5	84.9	1008.6	1535.59	709.59
0.104771	0.0784754	0.193038	0.378528	75	3655.4	364710	5296	2.32	1.54881	7251.09	1.00879	650.6	13176.8	39.61	2057.3	118015	905.6	21125	61.3	439.7	228.2	739.08	541.21	435.54
0.0194231	0.0638014	0.0751244	0.487217	64.51	1857.4	133558	4940	1.81	1.37558	3702.77	1.52402	568.6	28513.2	4.87	1285.4	186940	156.7	10820.7	34.7	439.7	118.9	577.74	609.65	575.82
0.118343	0.15391	0.23275	0.33584	12.05	3399.3	126572	3121	1.47	2.3672	12112.5	1.24087	39.1	30070	57.36	3218	104585	381.1	13793	66.37	229.7	189.1	441.86	378.7	258.71
0.0139934	0.0329702	0.105538	0.39727	57.67	5577.9	46548	4831	1.03	1.27133	4304.34	1.84527	197.6	51411.9	12.63	3600.6	156625	99.9	11139.1	51.8	235.5	69.7	557.3	331.44	422.35
1	1	1	1	607.07	3776.7	297845	9083	2.58	2.19322	6477.34	0.144869	1262.8	92733.5	53.52	152.1	263447	482.3	12930	36.36	693.5	80.7	964.42	920.57	763.53
0.0192158	0.0889704	0.0472438	0.727904	29.7	3559.8	158858	10694	1.17	1.44862	5688.08	1.83567	562.8	143343	49.69	300.7	250584	321	9966.07	43.6	295.8	44	791.63	645.21	790.87
0.0119075	0.0735107	0.0952077	0.553737	21.15	5634.3	135481	6345	1.85	2.13352	5290.96	1.51975	328	98411.1	60.17	1574.3	252980	149.1	11843.9	57.67	246.8	82.2	616.57	545.16	717.63
0.0160972	0.0433918	0.0917356	0.681918	221.81	3259.8	114869	9071	1.45	1.40568	7333.38	2.0132	216.5	98735.4	38.03	2680.1	236886	123.9	10992.5	57.3	537.6	126.7	676.24	551.26	661.97
0.0200123	0.120103	0.183426	0.91283	75.3	1457.5	501696	13313	2.41	1.56219	10680.1	1.6115	77.2	34181.2	26.78	1608.4	216023	1326.2	13360.4	42.14	292.6	315.3	811.9	1174.16	797.01
0.00746579	0.0775905	0.076052	0.394725	71.89	2107.3	38269	3932	0.72	1.65306	4875.63	1.35793	107.3	156679	43.77	4203.3	117993	83.9	9467	45.22	261.2	48.5	497.53	317.52	387.18
0.138455	0.136286	0.373163	0.0920292	0.12	74.6	7713	841	0.45	3.16381	8457.09	1.04353	389.3	35003.8	20.5	4266	26860	13	10858	28.47	22.2	14.2	164.24	83.03	142.52
0.0294908	0.0433974	0.0238031	0.203031	25.04	3070	61520	3380	1.54	1.36592	4253.03	1.3624	60.3	42017.8	11.34	2155.9	140551	78.1	11405	52.65	139	22	331.33	627.82	502.94
0.0307828	0.0358741	0.0292788	0.669597	59.08	8510.3	116842	6827	1.66	1.48633	4955.14	1.40403	199.7	273288	55.04	3148.5	315582	174.8	10247.4	33.64	216	132	926.65	514.08	927.01
0.0118467	0.0169812	0.00137619	0.167457	30.3	6297.8	23537	2201	0.59	1.33789	3906.64	1.22143	77.8	61615.8	39.24	3461.1	186407	80.1	7386.87	31.98	137.5	72.6	534.26	127.71	299.72
0	0	0.00509971	0.278517	110.13	8074.4	39535	2850	0.73	2.37359	2966.09	3.17273	380.4	128625	37.26	3673.3	236007	91.4	9416.1	34.52	140.8	141.9	641.52	183.62	584.08
0.0318337	0.159186	0.0151938	0.266254	11.74	7288.3	92618	4485	2.2	1.61417	4782.49	0.755634	208.1	27418	42.39	932.8	170069	110.2	8689	42.6	240.4	72.7	520.58	406.01	541.4
0.16044	0.0346985	0.138196	0.194875	19.87	7702.2	25859	2700	1.26	0.938509	2330.28	0.701885	126.6	35795.9	5.82	767	140052	54	6658	29.3	122.6	61.6	497.05	121.61	376.22
0.0768114	0.0593456	0.0347935	0.0436719	139.47	898.7	4008	428	0.58	1.09337	2464.31	0.47653	14.9	2154.3	41.49	13675.5	75593	5.9	7933	25.9	34.9	12	204.41	128.45	148.01
0.0301605	0.0578839	0	0.105391	5.53	2057.2	9247	655	0.99	1.62026	2410.67	0.877451	64.9	2793.9	15.2	153	33240	13.8	9118.7	30.5	86.9	8.3	166.27	145.96	116.43
0.142483	0.0703047	0.0143105	0.365282	26.93	1128.9	16949	1860	0.56	2.38425	3864.79	1.18061	52.4	13826.9	43.77	3186.9	178263	104.1	9425	31.56	288.7	72.8	605.34	323.04	300.85
