# Supplementary material for: Spatio-temporal comprehensive measurement of China’s agricultural green development level and associated influencing factors
Source: PLoS One. 2023 Aug 4;18(8):e0288599. doi: 10.1371/journal.pone.0288599 (PMC10403095; doi:10.1371/journal.pone.0288599)
Supplement: S1 File — (ZIP) [file pone.0288599.s001.zip › 2016.xlsx]

## Sheet: Sheet1
0.232081	0.131924	0.1382	0.0637276	17.7	742.7	253337	2228	5.49	1.15392	6712.9	0.693481	90.6	1687.6	61	160	22026	54.7	22310	44.5	674.2	10.5	443.55	1120.37	363.38
0.0790636	0.0899736	0.0397063	0.0810205	26.7	98.8	119384	1560	4.68	1.48154	5591.67	1.01556	43.6	2569.2	27.65	121.12	16764	92.2	20076	28.1	53.2	1.3	161.02	1146.48	377.92
0.0407711	0.0668856	0.0566532	0.409693	91.9	5187.9	111384	6712	1.35	1.51983	5305.42	1.2986	668.6	70382.3	12.07	182.5	188431	600.8	11919	38.1	399.6	618.9	800.79	555.7	839.27
0.030215	0.0500883	0.0478369	0.213173	73.6	6171.8	44147	4588	1.11	0.887044	2361.71	0.885321	411	8958.6	14.04	257.1	142066	97.5	10082.5	37.51	525.7	50.8	432.02	256.7	533.45
0.0188185	0.0337216	0.0100289	0.151687	147.3	13083.3	39480	2701	1.07	2.86661	1528.53	0.967498	70.4	7484.2	43.11	2141.2	196061	71.1	11609	26.89	456	439.4	729.02	592.33	605.26
0.102719	0.0559662	0.0845621	0.246371	172.6	5024.2	87839	4161	1.83	2.63408	3738.06	0.85289	148.4	13043.9	66.8	408.1	120613	489.8	12880.7	33.6756	176.2	169.6	480.73	392.74	995.1
0.0155178	0.0652055	0.0566872	0.16012	143.7	1987.1	48252	3020	1.34	1.80207	1761.66	0.867003	67.2	4701	61.16	1203.5	102484	51.1	10666.1	28.3	84.1	117.4	550.5	383.35	462.28
0	0.0123033	0.0269941	0.287041	52.2	4213.4	54942	4089	1.28	3.35671	1813.17	0.89602	83.8	6697.4	17.51	2129.8	164502	77.5	11832	24.07	173.6	55.8	801.77	387.08	728.73
0.193931	0.0438348	0.0811944	0.128202	65.5	0.3	183932	2840	3.51	1.02676	7787.1	1.5999	90.2	2045.1	24.14	264.8	13292	983.2	25743	63.5	205.3	3.2	327.41	1588.04	543.16
0.0352175	0.0712717	0.0591572	0.767613	392.3	907.9	543438	8530	2.62	2.78039	8126.27	1.67135	906	37197.3	22.1	730.5	157304	1869.3	17606	57.71	765.6	14	985.62	1440.12	838.06
0.111317	0.077678	0.17848	0.463386	363.8	3699.9	376553	5296	2.39	1.64688	7703.45	0.985669	671.8	11895.5	39.61	2547.5	119053	926.1	22866	60.27	650.6	64.4	722.41	788.93	541.7
0.019694	0.0607162	0.0739356	0.500534	127.8	1901.8	135829	4940	1.81	1.48985	3807.58	1.51574	585.4	27651.5	4.87	1495.3	197588	161.6	11720.5	36.8	498.2	29.4	624.83	669.06	691.54
0.129508	0.165687	0.251284	0.38877	65.9	3579	132155	3121	1.53	2.68386	13335.3	1.18935	39.1	28355	57.36	3468.7	106757	384.4	14999	68	189.6	45.4	410.58	572.24	341.77
0.0139446	0.031567	0.109234	0.562874	98.6	5674.9	50620	4831	1.13	1.40198	4694.37	1.81757	207.4	54317	12.63	4394.5	161909	104.6	12665.8	52.7	313.3	72.8	580.9	380.12	510.18
1	1	1	0.537041	465.7	3879.4	301480	9083	2.67	2.22659	6101.43	0.14826	1297.6	90846.8	53.52	171.5	265720	488.8	13954	37.51	780.8	82.4	943.44	1012.46	904.64
0.019867	0.0893279	0.0480152	0.466375	73.1	3600.8	166279	10694	1.23	1.50854	5643.2	1.83735	602.8	141506	49.69	303.7	267441	317.2	10852.9	46.65	359.8	118.7	807.06	879.33	945.83
0.0104352	0.0727286	0.0967917	0.525726	86.5	5830.6	136608	6345	1.8	2.37793	5569.37	1.50773	336.5	98373.4	60.17	1740.9	260179	152.9	12725	58.71	464.7	68.4	704.59	588.48	858.7
0.0170206	0.0427152	0.0926629	0.614005	405.7	3433.8	119345	9071	1.52	1.5692	7846.07	1.9987	227.2	88947.2	38.03	2839.1	238273	126.7	11930.4	60.6	200.4	206.5	729.75	640.66	781.79
0.0194073	0.125399	0.191018	1	277.7	1536.2	515649	13313	2.48	1.7171	12020.2	1.61152	80.6	35588.1	26.78	1792.4	218085	1334.8	14512.1	43.92	367.5	337.1	715.44	1515.29	1064.91
0.00892843	0.0790172	0.0930904	0.414816	197	2284.9	39903	3932	0.73	1.81538	5342.09	1.35724	115.6	150707	43.77	5096.5	120547	95.4	10369	46.28	204.2	191.7	573.48	364.99	40.63
0.118709	0.143334	0.341214	0.051772	4.4	96.1	7840	841	0.53	3.62091	9625.02	1.01271	389.2	34618.3	20.5	2184.9	28217	13.9	11843	29.25	30.3	177.4	179.04	116.38	174.77
0.0300575	0.0405381	0.0229353	0.243702	56.7	3233.9	68055	3380	1.68	1.62421	4834.42	1.39897	65.8	43987.7	11.34	1518.7	142921	78.7	12650	53.74	144.2	98.5	347.99	684.56	569.63
0.0314646	0.0338129	0.0293576	0.693211	229.2	8980.3	124614	6827	1.69	1.62462	5511.74	1.41006	207.7	216982	55.04	2717.2	324138	183.1	11203	34.07	290.4	205.4	988.71	550.93	1111.75
0.0128008	0.0141618	0.00101813	0.243915	46.8	6556.5	24124	2201	0.62	1.37968	4168.91	1.23544	86.5	52438.6	39.24	3278.7	191626	85.3	8090.28	30.76	118.4	198	629.38	131.91	340.33
0.00221545	0	0.00707916	0.369769	122.9	8540.7	41116	2850	0.81	2.5989	3130.9	2.9239	459.1	134746	37.26	3959.3	238052	95.3	9966.07	35.87	145.8	444.2	712.92	216.49	648.69
0.0313131	0.156109	0.0145458	0.170687	65.5	7571.2	94755	4485	2.2	1.75856	5082.34	0.788059	219.3	26090.5	42.39	881.1	172471	118.7	9396	44.7	317.4	93.4	543.3	433.15	631.99
0.178608	0.0303669	0.125963	0.143147	93.1	7864.7	25759	2700	1.26	0.999387	2372.68	0.698831	136.8	33030	5.82	635	143039	54.2	7370	31.4	117.6	74.6	488.1	196.45	621.31
0.0854886	0.0457636	0.0347439	0.0457942	28.6	1014.4	4166	428	0.62	1.18048	2638.28	0.483034	14.9	2154.3	41.49	10057.6	78585	5.9	8664	26.31	56.3	9.3	232.35	119.74	189.34
0.0298509	0.0597048	0	0.0985269	51.2	2136.5	9004	655	1.08	1.68226	2420.08	0.86825	96.8	2809.9	15.2	138.4	33940	14.2	9851.6	31.7	101.2	16.6	201.29	182.14	146.23
0.143205	0.069585	0.0164245	0.222032	273.8	1256.3	16945	1860	0.59	2.55522	4146.65	1.19185	53.6	12080.9	43.77	3994.2	182085	108.2	10183	32.74	312.8	67.9	717.02	326.57	371.9
