# Supplementary material for: Spatio-temporal comprehensive measurement of China’s agricultural green development level and associated influencing factors
Source: PLoS One. 2023 Aug 4;18(8):e0288599. doi: 10.1371/journal.pone.0288599 (PMC10403095; doi:10.1371/journal.pone.0288599)
Supplement: S1 File — (ZIP) [file pone.0288599.s001.zip › 2017.xlsx]

## Sheet: Sheet1
0.259359	0.143079	0.155883	0.0125929	18.3	777.6	269835	2130	5.29	1.05222	6073.94	0.589612	89.7	1001.6	61.17	137.2	22226	61.5	24240	44.89	665.4	4.8	518.35	1034.18	795.38
0.0758507	0.0739783	0.0250143	0.0751794	43.3	99.3	103087	1488	3.68	1.43635	4194.14	1.00618	41.7	2419.7	27.65	83.4	16532	40.3	21754	28.1	71.2	1	158.36	882.35	459.58
0.0381551	0.0673599	0.0564206	0.685808	187.8	5379.2	113191	7739	1.48	1.58835	4434.18	1.28575	682.9	45360.9	12.07	184.5	191693	615.2	12881	37.98	605.8	46	782.91	455.35	976.88
0.0329818	0.0488202	0.0467566	0.337867	161.1	6484.8	47694	4814	1.02	0.898499	2124.84	0.881989	296	6068.2	14.04	352.7	142855	99.3	10787.5	37.81	278.2	146.9	477.91	281.91	542.28
0.0190878	0.0351713	0.0137417	0.24468	332.8	13551.1	33030	2798	0.89	2.92772	1547.55	0.9723	68.2	4401.6	43.11	1227.5	199423	78.9	12584	27.86	419.6	469.6	807.71	340.12	642.54
0.0960005	0.0581199	0.0927054	0.581098	196.3	5217.8	88858	4601	1.98	2.71239	3259.51	0.839227	126.8	8484.6	66.8	426	122705	528	13746.8	34.476	219.2	125.2	459.23	409.64	1145.49
0.0171884	0.0661546	0.0563277	0.27824	135.3	2180.7	45530	3069	1.17	1.75237	1282.15	0.871112	68.4	1769.4	61.16	1447.3	103896	53	11612.8	28.95	91.6	133.3	554.77	394.45	497.59
0	0.0134725	0.0292395	0.390001	68.9	4477.3	47406	3812	1.19	3.63238	2190.69	0.893239	80.6	4945.2	17.51	1957.1	165989	79.8	12665	24.14	131.4	325.2	815.16	456.7	732.41
0.194396	0.0483612	0.081029	0.0117743	111.1	0.3	183462	2790	3.66	0.98523	7640.92	1.49217	90.2	1652.2	24.14	140.6	13322	1013.2	27825	63.6	160.4	3.7	456.53	1531.42	988.81
0.0379448	0.0720541	0.0598109	0.849578	501.3	918.8	560002	7716	2.63	2.85535	8231.91	1.65229	921	29666.2	22.1	490.3	158475	1888	19158	57.37	715.4	32.7	918.22	1500.54	897.93
0.113244	0.0759034	0.169849	0.220816	372.1	3721.1	398091	4980	2.42	1.70904	7559.43	1.00207	677.3	8835	39.61	1592.1	120101	976.7	24956	60.43	452.9	695.9	696.69	910.17	631.19
0.0213093	0.0610497	0.0722185	0.623221	140.5	1940.3	140452	5259	1.9	1.58059	3820.48	1.5091	595.4	24400.4	4.87	1260.8	203285	171.3	12758.2	38.5	505	206.4	681.91	1013.8	761.59
0.132756	0.157647	0.245357	0.277106	105.3	3651.7	140325	3118	1.6	2.86649	11421.9	1.19089	38.2	21300.1	57.36	2711.9	108012	388.4	16335	78.9	224.4	120.8	447.7	516.06	348.99
0.0155216	0.0300873	0.107985	0.511208	135.5	5787.3	61897	5034	1.27	1.46282	4825.99	1.81364	215.1	51447.2	12.63	3592.5	162285	108.5	13804.2	54.78	315.5	90.2	607.71	1075.92	582.23
1	1	1	0.843408	726	4005.4	304820	8270	2.78	2.31754	5801.47	0.146341	1319.2	61147.7	53.52	226.1	270590	488.5	15118	37.61	948.8	89.7	953.59	1122.67	992.66
0.0199371	0.0922621	0.047841	0.858456	190	3673	162504	1110	1.3	1.58743	5612.1	1.81607	635.1	111719	49.69	443.2	267805	328.8	11696.7	47.84	641.3	109.6	916.81	693.61	1067.4
0.0104572	0.0713742	0.092697	0.764702	107.5	5963.5	139990	5946	1.88	2.55192	5658.05	1.51953	340.9	91527.9	60.17	2118.9	269484	156.6	13812.1	58.68	434.5	145	714.73	716.54	978.82
0.0184593	0.0445322	0.0947477	0.759413	632.9	3592.2	130829	9702	1.68	1.67474	6257.77	1.99232	237.8	84462.2	38.03	2795.5	239724	128.6	12935.8	63.5	219.3	282.7	782.42	2180.53	874.41
0.0204068	0.125704	0.195687	1	325.7	1638.7	565287	14511	2.56	1.77305	11116.7	1.63428	85.2	25133	26.78	1611.9	219580	1414.8	15779.7	45.27	366.2	489.8	754.4	529.69	1146.31
0.00930777	0.0824122	0.0795945	0.504911	243.1	2463.8	36857	4034	0.8	1.89388	5786.67	1.36059	142.3	129702	43.77	4912.1	123259	103.5	11326	47.23	184.1	63.1	646.87	119.92	538.95
0.131807	0.156091	0.360497	0.0581161	4.1	108.4	7715	858	0.51	3.8274	9792.36	0.982061	389.2	34394.5	20.5	4165.7	30684	15.5	12902	30.16	54.1	37.5	198.42	815.64	184.01
0.03157	0.041757	0.0240218	0.161818	67.5	3397.4	79149	3138	1.82	1.72169	4918.98	1.40921	69	36976.4	11.34	2142.9	147881	80.2	13793	54.81	222.1	51.1	347.57	724.79	640.55
0.0318167	0.0330947	0.0287818	0.687256	296.9	9457	144821	7078	1.68	1.70271	5954.02	1.42376	214.8	196157	55.04	2978.9	329950	188.4	12226.9	35.29	308.2	1202.6	1023.13	198.82	1320.17
0.0134604	0.0113049	0.00101769	0.230513	50	6814.6	28290	2431	0.7	1.41753	4596.35	1.25195	89	45598.6	39.24	2947.4	194379	95.1	8869.1	33.92	216.7	129	612.05	464.75	367.23
0.0034882	0	0.00712891	0.329807	276.6	9004.4	46576	3514	0.85	2.71807	3190.74	2.96686	486.8	133776	37.26	4602.4	242546	102.3	10852.9	36.58	142.6	154.2	674.82	165.99	692.38
0.0352834	0.16761	0.0174796	0.203627	118.7	7765	98188	3952	2.15	1.85735	5260.74	0.758091	221.4	24697.1	42.39	1174.5	174395	130.8	10265	46	314.5	231.7	545.4	477.73	655.48
0.159833	0.0261191	0.0937524	0.238446	118	8580.5	23738	2452	1.2	1.1077	1987.35	0.695406	154	33807.6	5.82	912.5	142252	55.9	7733	33.1	89.3	542.7	520.79	166.9	464.81
0.095512	0.0474781	0.0353205	0	28.1	1134.1	5656	365	0.73	1.29572	2752.08	0.478817	14.9	2587.3	41.49	13188.9	80895	6.4	9462	26.89	41.1	13.6	233.12	137	196.17
0.0303744	0.0610861	0	0.0612643	79.2	2214.8	9859	727	1.22	1.80285	2395.53	0.878363	128.6	1670	15.2	159.2	34561	14.6	10737.9	32	84.4	15.4	222.39	187	164.24
0.142539	0.0750209	0.0186693	0.285417	198.7	1420.2	15212	1864	0.51	2.68707	4414.84	1.15697	53.5	7140	43.77	4206.4	185338	111.1	11045	32.99	385.5	101.5	612.49	329.3	504.37
