# Supplementary material for: Spatio-temporal comprehensive measurement of China’s agricultural green development level and associated influencing factors
Source: PLoS One. 2023 Aug 4;18(8):e0288599. doi: 10.1371/journal.pone.0288599 (PMC10403095; doi:10.1371/journal.pone.0288599)
Supplement: S1 File — (ZIP) [file pone.0288599.s001.zip › 2018.xlsx]

## Sheet: Sheet1
0.295673	0.15548	0.193705	0.0125929	17.8	813.7	267338	2228	5.65	1.01993	5367.34	0.496022	87.5	1276.9	61.15	137.2	22256	65.1	26490	46.26	399.45	171.1	576.04	1246.22	835.65
0.0641099	0.0752659	0.0273698	0.0751794	47.1	100	99490	1560	3.68	1.48479	4514.65	0.98283	41.7	1510	27.65	83.4	16257	36.9	23065	28.1	66.46	32.5	165.71	561.44	505.46
0.0325118	0.0718526	0.0481402	0.685808	223.9	5532.5	103275	6712	1.54	1.7336	4733.77	1.25744	668.7	10736.2	12.07	184.5	193252	505.2	14031	38.54	433.55	41.3	906.27	668.09	1137.84
0.0341579	0.0520513	0.0478756	0.337867	241	6798.5	44593	4588	1.1	0.944983	2206.2	0.876454	294.2	1310.6	14.04	352.7	143326	101.4	11750	38.11	12.9	64.9	581.34	370.52	646.63
0.0212692	0.036851	0.0122072	0.24468	653	14088.6	24906	2701	0.8	3.15906	1631.47	0.951806	70.8	2569.3	43.11	1227.5	202641	85.5	13803	28.6	704.14	243.5	903.96	414.92	704.14
0.0923811	0.0619406	0.0966422	0.581098	232.1	5394.5	95317	4161	1.96	2.92013	3518.79	0.846227	128.6	4340.7	66.8	426	122974	306.2	14656.3	34.9137	1340.54	206.6	461.74	462.51	1340.54
0.0155265	0.0703102	0.0558482	0.27824	146.3	2385.8	36376	3020	1.02	1.90274	1421.27	0.870354	68.4	1769.4	61.16	1447.3	105399	54.9	12623.9	28.66	550.8	52.1	537.55	375.17	550.8
0	0.0152066	0.0283865	0.390001	85.6	4895.4	37155	4089	1.05	3.73708	22940	0.897089	81.7	4082.2	17.51	1957.1	167116	82.8	13804	24.38	928.55	69.9	834.47	415.7	928.55
0.189522	0.0482723	0.0796833	0.0117743	109.4	0.3	188138	2840	3.77	1.00549	7834.03	1.48925	90.2	1492.2	24.14	140.6	13106	1053.4	30375	63.9	1061.03	5.2	469.88	2091.13	1061.03
0.0408302	0.0739844	0.063389	0.849578	565.8	930.2	560263	8530	2.69	2.9393	8166.97	1.64438	884.4	19847.2	22.1	490.3	158729	1933.1	20845	58.46	1043.4	107.8	996.67	1599.6	801.78
0.119754	0.0751417	0.174766	0.220816	439.2	3692.5	458038	5296	2.49	1.76976	7678.3	1.00081	682.8	6937	39.61	1592.1	120662	1008.3	27302	65.44	801.78	309.9	724.46	1158.88	862.53
0.0233306	0.0648853	0.0762416	0.623221	130.4	1989.2	147149	4940	1.91	1.63096	3841.45	1.49504	604.5	5558.6	4.87	1260.8	208826	180.8	13996	34.78	862.53	87.2	704.86	998.56	394.56
0.12903	0.153864	0.245957	0.277106	100.1	3778.4	160922	3121	1.66	3.13996	12367.4	1.21282	34.3	14166.8	57.36	2711.9	108901	403.9	17821	76.34	394.56	47.3	431.51	623.52	663.93
0.0161561	0.0285217	0.103599	0.511208	162.8	5917.9	85255	4831	1.37	1.5404	5020.09	1.80036	219	11761.8	12.63	3592.5	161941	112.5	14982	55.61	663.93	113.3	599.41	676.15	321
1	1	1	0.843408	774.8	4143	308339	9083	2.47	2.40959	6163.93	0.145933	1349.5	21622.7	53.52	226.1	275642	416.2	16297	36.8	1131.96	244.8	998.5	1109.72	1131.96
0.0200397	0.0957738	0.0498346	0.858456	173	3778.3	166807	10694	1.34	1.67269	6131.06	1.82058	638.9	33575.4	49.69	443.2	268589	330.6	12719.2	47.88	1160.23	26.8	1001.08	1152.43	1160.23
0.010402	0.0693591	0.0957866	0.764702	90.8	6134.7	155547	6345	1.96	2.64275	5794.23	1.51892	339.8	16303	60.17	2118.9	275039	165.2	14977.8	57.79	1092.3	131.7	785.55	848.56	1092.3
0.0207847	0.0495711	0.105203	0.759413	617.9	3745.5	146948	9071	1.81	1.76718	6418.45	1.95358	246.4	14182.9	38.03	2795.5	240060	130.8	14092.5	63.6	1017.9	149.1	925.57	787.31	1017.9
0.020332	0.11446	0.172027	1	375.7	1757.9	762733	13313	2.71	1.90076	11884.4	1.65433	88.3	21723	26.78	1611.9	217699	1443.1	17167.7	47.13	1423.33	75.7	909.78	2083.14	1423.33
0.0100252	0.0842754	0.0843149	0.504911	248.4	2647.7	39961	3932	0.74	2.00214	6193.73	1.36175	161.2	5464	43.77	4912.1	125449	108.2	12435	49.71	678.65	45.6	656.58	648.84	648.65
0.112721	0.152816	0.265927	0.0581161	7.3	116.7	8160	841	0.55	4.02024	10098.3	0.986902	389.2	11737.6	20.5	4165.7	35023	17.4	13989	32.78	183.08	15.5	227.71	149.81	183.08
0.032217	0.043908	0.0276527	0.161818	68.9	3580.1	91973	3380	1.9	1.91814	5454.89	1.41298	70.6	5575.6	11.34	2142.9	157483	79.5	15133	54.29	702.82	56	366.77	766.54	704.82
0.0288334	0.0347378	0.0293761	0.687256	345.1	9961.8	158847	6827	1.72	1.80841	6176.32	1.42976	220.9	35716.8	55.04	2978.9	331592	198.6	13331.4	34.72	1501.35	402.4	1310.89	698.87	1501.35
0.0188088	0.0126596	0.000742047	0.230513	71.2	7053	33357	2201	0.79	1.44979	5064.84	1.21207	89.1	7051.1	39.24	2947.4	196908	98.4	9716.1	34.87	498.74	65.8	664.84	246.21	498.74
0.00403	0	0.00764476	0.329807	290.1	9517.7	49667	2850	0.9	2.85428	3596.64	2.99445	506	9848.8	37.26	4602.4	252929	104.9	11543.6	37.56	750.33	164.2	824.2	439.78	750.33
0.0377753	0.175908	0.0193372	0.203627	120.5	7918	96710	4485	2.22	2.00246	5636.6	0.754721	219	3956.7	42.39	1174.5	177128	133.6	11213	41.5	155.86	86.4	626.79	537.9	718.22
0.152464	0.0281778	0.081634	0.238446	140.5	9090.7	22214	2700	1.2	1.2033	2168.68	0.701797	160.7	4207	5.82	912.5	143228	59.1	8339	34.7	718.22	134	678.35	170.39	468.16
0.0875677	0.0484667	0.038136	0	23.9	1251.7	4301	428	0.63	1.47612	2867.31	0.476631	14.9	187.3	41.49	13188.9	82137	6.6	10393	27.65	468.16	15.1	267.85	114.32	209.57
0.0302838	0.0578507	0	0.0612643	73.6	2301.1	11077	655	1.3	2.03454	2671.52	0.903171	146.3	702.5	15.2	159.2	35405	18.1	11707.6	31.7	209.57	8.3	219.06	198.49	162.32
0.154164	0.0791099	0.0160442	0.285417	212	1688.1	15022	1860	0.5	2.97935	4849.99	1.19342	57.5	1079.9	43.77	4206.4	189050	119.5	11975	33.45	162.32	103.2	753.25	317.81	526
