# Supplementary material for: Spatio-temporal comprehensive measurement of China’s agricultural green development level and associated influencing factors
Source: PLoS One. 2023 Aug 4;18(8):e0288599. doi: 10.1371/journal.pone.0288599 (PMC10403095; doi:10.1371/journal.pone.0288599)
Supplement: S1 File — (ZIP) [file pone.0288599.s001.zip › 2019.xlsx]

## Sheet: Sheet1
0.32876	0.161076	0.210831	0.0125929	17.8	901.6	313986	2112	6.3	0.97474	10941.2	0.983957	87.4	1276.9	61.15	164.2	22366	67.8	28928	47.19	308.81	14.7	584.62	1074.61	972.98
0.0615193	0.0814881	0.0333147	0.0751794	47.1	100.6	92502	1534	3.29	1.60601	6155.95	1.24484	40.5	1510	27.65	112.9	16132	39.2	24804	28.1	242.29	0.9	161.51	797.47	5055.98
0.0320968	0.0731404	0.0495502	0.685808	223.9	5722.2	111799	7350	1.62	1.88361	5162.08	1.34777	624.7	10736.2	12.07	217.7	196983	501.6	15373	38.79	502.5	23.3	978.27	707.2	1227.98
0.0366343	0.0566021	0.0507757	0.337867	241	7086.5	46853	3915	1.13	1.07861	2420.98	0.910821	146.4	1310.6	14.04	328.6	144283	104.9	12902	39.9	170.3	74.2	626.04	483.59	671.64
0.0233658	0.0389892	0.0128231	0.24468	653	14625	24897	2459	0.86	3.41175	1397.21	0.772844	71.7	2569.3	43.11	1823	206089	91.2	15283	29.1	707.2	346.4	874.73	541.22	1137.84
0.0915371	0.0634966	0.0962337	0.581098	232.1	5553.4	99880	3993	2.05	3.14712	3689.62	0.813782	90.8	4340.7	66.8	539.4	124767	177	16108.3	36.2543	1463.57	36.6	502.57	546.42	671.65
0.0153601	0.0747657	0.0578858	0.27824	146.3	2594.4	42323	2734	1.27	2.17518	1352.4	0.815763	68.6	1769.4	61.16	1775.3	106660	54.9	14540	29.7	634.1	41.4	564.35	330.08	707.2
0	0.0133038	0.0258514	0.390001	85.6	5334.1	44394	3928	1.08	4.04226	2195.06	0.833828	27.5	4082.2	17.51	2675.1	168710	85.6	14982	25.27	1024.09	90.3	881.99	555.79	1463.57
0.187969	0.0498149	0.0812246	0.0117743	109.4	0.3	198646	2715	4.01	1.00297	9000	1.63148	90.2	1492.2	24.14	159.9	13045	1102	33195	64.5	933.38	3.6	523.1	1634.92	634.1
0.0431573	0.0785532	0.0680419	0.849578	565.8	940.4	635279	7734	2.82	3.16322	9361.57	1.81985	1110.4	19847.2	22.1	470.6	159937	1949.1	22675	60.13	1316.55	90.5	1032.37	1697.55	124.09
0.118531	0.0722881	0.162463	0.220816	439.2	3611.4	534724	5731	2.67	1.91182	12359.6	1.54948	608.3	6937	39.61	1520.4	121813	1026.7	29876	67.31	914.93	163.9	744.24	1627.68	954.65
0.0284258	0.0656611	0.0772314	0.623221	130.4	2084.5	175318	5203	2.05	1.8351	4264.36	1.58321	586.2	5558.6	4.87	1328.9	218295	189.1	15416	42.94	954.67	115.2	736.27	1156.75	468.15
0.127414	0.152834	0.239082	0.277106	100.1	3895.9	171452	3127	1.78	3.48352	19042.9	1.76827	34	14166.8	57.36	1982.9	109785	417.9	19568	80.7	468.15	15.1	442.06	558.87	761.06
0.0184366	0.0285993	0.0892705	0.511208	162.8	6070.5	105593	4894	1.56	1.75203	5968.18	2.02866	197.5	11761.8	12.63	2479.2	209131	119.2	16168.1	57.67	761.06	135.7	619.8	1046.38	1253.99
1	1	1	0.843408	774.8	4277.6	278787	7993	2.12	2.49527	7605.19	0.169192	1332.7	21622.7	53.52	342.4	280325	435.9	17775	37.14	1253.99	147.5	1075.98	1070.25	1298.45
0.0219907	0.0984371	0.0519055	0.858456	173	3913.4	191570	10523	1.48	1.89354	7197.93	1.95319	612	33575.4	49.69	354.6	269832	353.8	13830.7	50.16	1298.45	62	1059.7	1381.48	117.2
0.0105033	0.0688293	0.099026	0.764702	90.8	6270.4	178330	6343	2.11	2.89007	6831.98	1.63901	310.8	16303	60.17	1450.2	289029	178.6	16390.9	59.13	172	216.2	828.21	924.62	1095.57
0.0221715	0.0492884	0.104379	0.759413	617.9	3905.7	157277	8858	1.97	2.1646	8409.84	2.23818	241.4	14182.9	38.03	1952	240566	133	15394.8	63.9	1095.57	266.9	978.68	952.34	1508.02
0.0209005	0.115935	0.168816	1	375.7	1858.1	803208	12349	2.87	2.17781	18561.4	2.30252	174.1	21723	26.78	1683.4	220290	1448	18818.4	48.68	508.02	57.3	957.68	2413.84	769.7
0.0122602	0.0888812	0.089468	0.504911	248.4	2845.5	47420	3883	0.79	2.26661	9379.31	1.81074	151	5464	43.77	3732.5	127819	126.5	13676	52.5	769.7	76.5	747.21	835.09	208.87
0.162764	0.158889	0.268039	0.0581161	7.3	136.8	8903	747	0.56	4.38805	16833	1.42728	389.2	11737.6	20.5	4495.7	38107	18.7	15113	34.62	208.87	85.8	251.4	153.71	772.13
0.03222	0.0465404	0.0301129	0.161818	68.9	3722.5	97602	3115	1.99	2.25439	7472.46	1.78898	70.4	5575.6	11.34	1697.2	174284	80.9	16361	53.7	772.11	71.9	389.53	800.09	1644.17
0.0321928	0.0344404	0.0285576	0.687256	345.1	10463.6	170777	6518	1.88	2.03859	8407.94	1.85434	225.4	35716.8	55.04	3548.2	337095	205.8	14670.1	34.6	1644.17	360.4	1288.42	893.64	537.71
0.0127001	0.0121755	0	0.230513	71.2	7321.4	37757	2115	0.86	1.48276	7302.02	1.5785	81.6	7051.1	39.24	2726.2	204723	104.9	10756.3	38.09	537.71	249.2	998.9	439.93	846.23
0.00635815	0	0.00790385	0.329807	290.1	10047.7	57157	2601	0.95	3.17863	4967.47	3.46591	503.9	9848.8	37.26	4582.3	262409	120.4	12930.8	38.32	846.23	191.2	117.2	554.02	107.92
0.041462	0.161455	0.0221536	0.203627	120.5	8039.8	115319	4250	2.27	2.24987	8335.21	1.02202	215.6	3956.7	42.39	964.8	180070	137.8	12326	41.8	107.92	156.3	684.18	634.68	793.86
0.145112	0.0291029	0.0854785	0.238446	140.5	9574.7	25956	2580	1.26	1.38487	2507.73	0.735497	162.8	4207	5.82	1266.6	151443	61.7	8935	36.8	793.86	79	716.76	220.71	504.77
0.0950909	0.0319918	0.030529	0	23.9	1408.1	5476	366	0.7	1.67657	3213.4	0.496632	14.9	187.3	41.49	16018.3	83761	7.1	11499	28.7	504.77	21.5	324.09	158.26	230.8
0.035603	0.0638673	0.00246233	0.0612643	73.6	2388.1	12016	593	1.45	2.09623	2767.27	0.964531	144.2	702.5	15.2	214.6	36576	16.1	12858.4	32.5	230.8	16.4	218.16	185.48	175.99
0.156967	0.0880459	0.0188122	0.285417	212	2008.1	13820	1824	0.47	3.17187	3717.07	0.876595	2.4	1079.9	43.77	3482.6	194222	124.8	13122	29.83	175.99	180	977.41	309.94	579.06
0.32876	0.161076	0.210831	0.0125929	17.8	901.6	313986	2112	6.3	0.97474	10941.2	0.983957	87.4	1276.9	61.15	164.2	22366	67.8	28928	47.19	308.81	14.7	584.62	1074.61	972.98
0.0615193	0.0814881	0.0333147	0.0751794	47.1	100.6	92502	1534	3.29	1.60601	6155.95	1.24484	40.5	1510	27.65	112.9	16132	39.2	24804	28.1	242.29	0.9	161.51	797.47	5055.98
0.0320968	0.0731404	0.0495502	0.685808	223.9	5722.2	111799	7350	1.62	1.88361	5162.08	1.34777	624.7	10736.2	12.07	217.7	196983	501.6	15373	38.79	502.5	23.3	978.27	707.2	1227.98
0.0366343	0.0566021	0.0507757	0.337867	241	7086.5	46853	3915	1.13	1.07861	2420.98	0.910821	146.4	1310.6	14.04	328.6	144283	104.9	12902	39.9	170.3	74.2	626.04	483.59	671.64
0.0233658	0.0389892	0.0128231	0.24468	653	14625	24897	2459	0.86	3.41175	1397.21	0.772844	71.7	2569.3	43.11	1823	206089	91.2	15283	29.1	707.2	346.4	874.73	541.22	1137.84
0.0915371	0.0634966	0.0962337	0.581098	232.1	5553.4	99880	3993	2.05	3.14712	3689.62	0.813782	90.8	4340.7	66.8	539.4	124767	177	16108.3	36.2543	1463.57	36.6	502.57	546.42	671.65
0.0153601	0.0747657	0.0578858	0.27824	146.3	2594.4	42323	2734	1.27	2.17518	1352.4	0.815763	68.6	1769.4	61.16	1775.3	106660	54.9	14540	29.7	634.1	41.4	564.35	330.08	707.2
0	0.0133038	0.0258514	0.390001	85.6	5334.1	44394	3928	1.08	4.04226	2195.06	0.833828	27.5	4082.2	17.51	2675.1	168710	85.6	14982	25.27	1024.09	90.3	881.99	555.79	1463.57
0.187969	0.0498149	0.0812246	0.0117743	109.4	0.3	198646	2715	4.01	1.00297	9000	1.63148	90.2	1492.2	24.14	159.9	13045	1102	33195	64.5	933.38	3.6	523.1	1634.92	634.1
0.0431573	0.0785532	0.0680419	0.849578	565.8	940.4	635279	7734	2.82	3.16322	9361.57	1.81985	1110.4	19847.2	22.1	470.6	159937	1949.1	22675	60.13	1316.55	90.5	1032.37	1697.55	124.09
0.118531	0.0722881	0.162463	0.220816	439.2	3611.4	534724	5731	2.67	1.91182	12359.6	1.54948	608.3	6937	39.61	1520.4	121813	1026.7	29876	67.31	914.93	163.9	744.24	1627.68	954.65
0.0284258	0.0656611	0.0772314	0.623221	130.4	2084.5	175318	5203	2.05	1.8351	4264.36	1.58321	586.2	5558.6	4.87	1328.9	218295	189.1	15416	42.94	954.67	115.2	736.27	1156.75	468.15
0.127414	0.152834	0.239082	0.277106	100.1	3895.9	171452	3127	1.78	3.48352	19042.9	1.76827	34	14166.8	57.36	1982.9	109785	417.9	19568	80.7	468.15	15.1	442.06	558.87	761.06
0.0184366	0.0285993	0.0892705	0.511208	162.8	6070.5	105593	4894	1.56	1.75203	5968.18	2.02866	197.5	11761.8	12.63	2479.2	209131	119.2	16168.1	57.67	761.06	135.7	619.8	1046.38	1253.99
1	1	1	0.843408	774.8	4277.6	278787	7993	2.12	2.49527	7605.19	0.169192	1332.7	21622.7	53.52	342.4	280325	435.9	17775	37.14	1253.99	147.5	1075.98	1070.25	1298.45
0.0219907	0.0984371	0.0519055	0.858456	173	3913.4	191570	10523	1.48	1.89354	7197.93	1.95319	612	33575.4	49.69	354.6	269832	353.8	13830.7	50.16	1298.45	62	1059.7	1381.48	117.2
0.0105033	0.0688293	0.099026	0.764702	90.8	6270.4	178330	6343	2.11	2.89007	6831.98	1.63901	310.8	16303	60.17	1450.2	289029	178.6	16390.9	59.13	172	216.2	828.21	924.62	1095.57
0.0221715	0.0492884	0.104379	0.759413	617.9	3905.7	157277	8858	1.97	2.1646	8409.84	2.23818	241.4	14182.9	38.03	1952	240566	133	15394.8	63.9	1095.57	266.9	978.68	952.34	1508.02
0.0209005	0.115935	0.168816	1	375.7	1858.1	803208	12349	2.87	2.17781	18561.4	2.30252	174.1	21723	26.78	1683.4	220290	1448	18818.4	48.68	508.02	57.3	957.68	2413.84	769.7
0.0122602	0.0888812	0.089468	0.504911	248.4	2845.5	47420	3883	0.79	2.26661	9379.31	1.81074	151	5464	43.77	3732.5	127819	126.5	13676	52.5	769.7	76.5	747.21	835.09	208.87
0.162764	0.158889	0.268039	0.0581161	7.3	136.8	8903	747	0.56	4.38805	16833	1.42728	389.2	11737.6	20.5	4495.7	38107	18.7	15113	34.62	208.87	85.8	251.4	153.71	772.13
0.03222	0.0465404	0.0301129	0.161818	68.9	3722.5	97602	3115	1.99	2.25439	7472.46	1.78898	70.4	5575.6	11.34	1697.2	174284	80.9	16361	53.7	772.11	71.9	389.53	800.09	1644.17
0.0321928	0.0344404	0.0285576	0.687256	345.1	10463.6	170777	6518	1.88	2.03859	8407.94	1.85434	225.4	35716.8	55.04	3548.2	337095	205.8	14670.1	34.6	1644.17	360.4	1288.42	893.64	537.71
0.0127001	0.0121755	0	0.230513	71.2	7321.4	37757	2115	0.86	1.48276	7302.02	1.5785	81.6	7051.1	39.24	2726.2	204723	104.9	10756.3	38.09	537.71	249.2	998.9	439.93	846.23
0.00635815	0	0.00790385	0.329807	290.1	10047.7	57157	2601	0.95	3.17863	4967.47	3.46591	503.9	9848.8	37.26	4582.3	262409	120.4	12930.8	38.32	846.23	191.2	117.2	554.02	107.92
0.041462	0.161455	0.0221536	0.203627	120.5	8039.8	115319	4250	2.27	2.24987	8335.21	1.02202	215.6	3956.7	42.39	964.8	180070	137.8	12326	41.8	107.92	156.3	684.18	634.68	793.86
0.145112	0.0291029	0.0854785	0.238446	140.5	9574.7	25956	2580	1.26	1.38487	2507.73	0.735497	162.8	4207	5.82	1266.6	151443	61.7	8935	36.8	793.86	79	716.76	220.71	504.77
0.0950909	0.0319918	0.030529	0	23.9	1408.1	5476	366	0.7	1.67657	3213.4	0.496632	14.9	187.3	41.49	16018.3	83761	7.1	11499	28.7	504.77	21.5	324.09	158.26	230.8
0.035603	0.0638673	0.00246233	0.0612643	73.6	2388.1	12016	593	1.45	2.09623	2767.27	0.964531	144.2	702.5	15.2	214.6	36576	16.1	12858.4	32.5	230.8	16.4	218.16	185.48	175.99
0.156967	0.0880459	0.0188122	0.285417	212	2008.1	13820	1824	0.47	3.17187	3717.07	0.876595	2.4	1079.9	43.77	3482.6	194222	124.8	13122	29.83	175.99	180	977.41	309.94	579.06
0	0	0	0	0	0	0	0	0	0	0	0	0	0	0	0	0	0	0	0	0	0	0	0	0
0	0	0	0	0	0	0	0	0	0	0	0	0	0	0	0	0	0	0	0	0	0	0	0	0
0	0	0	0	0	0	0	0	0	0	0	0	0	0	0	0	0	0	0	0	0	0	0	0	0
0	0	0	0	0	0	0	0	0	0	0	0	0	0	0	0	0	0	0	0	0	0	0	0	0
0	0	0	0	0	0	0	0	0	0	0	0	0	0	0	0	0	0	0	0	0	0	0	0	0
0.32876	0.161076	0.210831	0.0125929	17.8	901.6	313986	2112	6.3	0.97474	10941.2	0.983957	87.4	1276.9	61.15	164.2	22366	67.8	28928	47.19	308.81	14.7	584.62	1074.61	972.98
0.0615193	0.0814881	0.0333147	0.0751794	47.1	100.6	92502	1534	3.29	1.60601	6155.95	1.24484	40.5	1510	27.65	112.9	16132	39.2	24804	28.1	242.29	0.9	161.51	797.47	5055.98
0.0320968	0.0731404	0.0495502	0.685808	223.9	5722.2	111799	7350	1.62	1.88361	5162.08	1.34777	624.7	10736.2	12.07	217.7	196983	501.6	15373	38.79	502.5	23.3	978.27	707.2	1227.98
0.0366343	0.0566021	0.0507757	0.337867	241	7086.5	46853	3915	1.13	1.07861	2420.98	0.910821	146.4	1310.6	14.04	328.6	144283	104.9	12902	39.9	170.3	74.2	626.04	483.59	671.64
0.0233658	0.0389892	0.0128231	0.24468	653	14625	24897	2459	0.86	3.41175	1397.21	0.772844	71.7	2569.3	43.11	1823	206089	91.2	15283	29.1	707.2	346.4	874.73	541.22	1137.84
0.0915371	0.0634966	0.0962337	0.581098	232.1	5553.4	99880	3993	2.05	3.14712	3689.62	0.813782	90.8	4340.7	66.8	539.4	124767	177	16108.3	36.2543	1463.57	36.6	502.57	546.42	671.65
0.0153601	0.0747657	0.0578858	0.27824	146.3	2594.4	42323	2734	1.27	2.17518	1352.4	0.815763	68.6	1769.4	61.16	1775.3	106660	54.9	14540	29.7	634.1	41.4	564.35	330.08	707.2
0	0.0133038	0.0258514	0.390001	85.6	5334.1	44394	3928	1.08	4.04226	2195.06	0.833828	27.5	4082.2	17.51	2675.1	168710	85.6	14982	25.27	1024.09	90.3	881.99	555.79	1463.57
0.187969	0.0498149	0.0812246	0.0117743	109.4	0.3	198646	2715	4.01	1.00297	9000	1.63148	90.2	1492.2	24.14	159.9	13045	1102	33195	64.5	933.38	3.6	523.1	1634.92	634.1
0.0431573	0.0785532	0.0680419	0.849578	565.8	940.4	635279	7734	2.82	3.16322	9361.57	1.81985	1110.4	19847.2	22.1	470.6	159937	1949.1	22675	60.13	1316.55	90.5	1032.37	1697.55	124.09
0.118531	0.0722881	0.162463	0.220816	439.2	3611.4	534724	5731	2.67	1.91182	12359.6	1.54948	608.3	6937	39.61	1520.4	121813	1026.7	29876	67.31	914.93	163.9	744.24	1627.68	954.65
0.0284258	0.0656611	0.0772314	0.623221	130.4	2084.5	175318	5203	2.05	1.8351	4264.36	1.58321	586.2	5558.6	4.87	1328.9	218295	189.1	15416	42.94	954.67	115.2	736.27	1156.75	468.15
0.127414	0.152834	0.239082	0.277106	100.1	3895.9	171452	3127	1.78	3.48352	19042.9	1.76827	34	14166.8	57.36	1982.9	109785	417.9	19568	80.7	468.15	15.1	442.06	558.87	761.06
0.0184366	0.0285993	0.0892705	0.511208	162.8	6070.5	105593	4894	1.56	1.75203	5968.18	2.02866	197.5	11761.8	12.63	2479.2	209131	119.2	16168.1	57.67	761.06	135.7	619.8	1046.38	1253.99
1	1	1	0.843408	774.8	4277.6	278787	7993	2.12	2.49527	7605.19	0.169192	1332.7	21622.7	53.52	342.4	280325	435.9	17775	37.14	1253.99	147.5	1075.98	1070.25	1298.45
0.0219907	0.0984371	0.0519055	0.858456	173	3913.4	191570	10523	1.48	1.89354	7197.93	1.95319	612	33575.4	49.69	354.6	269832	353.8	13830.7	50.16	1298.45	62	1059.7	1381.48	117.2
0.0105033	0.0688293	0.099026	0.764702	90.8	6270.4	178330	6343	2.11	2.89007	6831.98	1.63901	310.8	16303	60.17	1450.2	289029	178.6	16390.9	59.13	172	216.2	828.21	924.62	1095.57
0.0221715	0.0492884	0.104379	0.759413	617.9	3905.7	157277	8858	1.97	2.1646	8409.84	2.23818	241.4	14182.9	38.03	1952	240566	133	15394.8	63.9	1095.57	266.9	978.68	952.34	1508.02
0.0209005	0.115935	0.168816	1	375.7	1858.1	803208	12349	2.87	2.17781	18561.4	2.30252	174.1	21723	26.78	1683.4	220290	1448	18818.4	48.68	508.02	57.3	957.68	2413.84	769.7
0.0122602	0.0888812	0.089468	0.504911	248.4	2845.5	47420	3883	0.79	2.26661	9379.31	1.81074	151	5464	43.77	3732.5	127819	126.5	13676	52.5	769.7	76.5	747.21	835.09	208.87
0.162764	0.158889	0.268039	0.0581161	7.3	136.8	8903	747	0.56	4.38805	16833	1.42728	389.2	11737.6	20.5	4495.7	38107	18.7	15113	34.62	208.87	85.8	251.4	153.71	772.13
0.03222	0.0465404	0.0301129	0.161818	68.9	3722.5	97602	3115	1.99	2.25439	7472.46	1.78898	70.4	5575.6	11.34	1697.2	174284	80.9	16361	53.7	772.11	71.9	389.53	800.09	1644.17
0.0321928	0.0344404	0.0285576	0.687256	345.1	10463.6	170777	6518	1.88	2.03859	8407.94	1.85434	225.4	35716.8	55.04	3548.2	337095	205.8	14670.1	34.6	1644.17	360.4	1288.42	893.64	537.71
0.0127001	0.0121755	0	0.230513	71.2	7321.4	37757	2115	0.86	1.48276	7302.02	1.5785	81.6	7051.1	39.24	2726.2	204723	104.9	10756.3	38.09	537.71	249.2	998.9	439.93	846.23
0.00635815	0	0.00790385	0.329807	290.1	10047.7	57157	2601	0.95	3.17863	4967.47	3.46591	503.9	9848.8	37.26	4582.3	262409	120.4	12930.8	38.32	846.23	191.2	117.2	554.02	107.92
0.041462	0.161455	0.0221536	0.203627	120.5	8039.8	115319	4250	2.27	2.24987	8335.21	1.02202	215.6	3956.7	42.39	964.8	180070	137.8	12326	41.8	107.92	156.3	684.18	634.68	793.86
0.145112	0.0291029	0.0854785	0.238446	140.5	9574.7	25956	2580	1.26	1.38487	2507.73	0.735497	162.8	4207	5.82	1266.6	151443	61.7	8935	36.8	793.86	79	716.76	220.71	504.77
0.0950909	0.0319918	0.030529	0	23.9	1408.1	5476	366	0.7	1.67657	3213.4	0.496632	14.9	187.3	41.49	16018.3	83761	7.1	11499	28.7	504.77	21.5	324.09	158.26	230.8
0.035603	0.0638673	0.00246233	0.0612643	73.6	2388.1	12016	593	1.45	2.09623	2767.27	0.964531	144.2	702.5	15.2	214.6	36576	16.1	12858.4	32.5	230.8	16.4	218.16	185.48	175.99
0.156967	0.0880459	0.0188122	0.285417	212	2008.1	13820	1824	0.47	3.17187	3717.07	0.876595	2.4	1079.9	43.77	3482.6	194222	124.8	13122	29.83	175.99	180	977.41	309.94	579.06
0	0	0	0	0	0	0	0	0	0	0	0	0	0	0	0	0	0	0	0	0	0	0	0	0
0	0	0	0	0	0	0	0	0	0	0	0	0	0	0	0	0	0	0	0	0	0	0	0	0
0	0	0	0	0	0	0	0	0	0	0	0	0	0	0	0	0	0	0	0	0	0	0	0	0
0	0	0	0	0	0	0	0	0	0	0	0	0	0	0	0	0	0	0	0	0	0	0	0	0
0	0	0	0	0	0	0	0	0	0	0	0	0	0	0	0	0	0	0	0	0	0	0	0	0
0.32876	0.161076	0.210831	0.0125929	17.8	901.6	313986	2112	6.3	0.97474	10941.2	0.983957	87.4	1276.9	61.15	164.2	22366	67.8	28928	47.19	308.81	14.7	584.62	1074.61	972.98
0.0615193	0.0814881	0.0333147	0.0751794	47.1	100.6	92502	1534	3.29	1.60601	6155.95	1.24484	40.5	1510	27.65	112.9	16132	39.2	24804	28.1	242.29	0.9	161.51	797.47	5055.98
0.0320968	0.0731404	0.0495502	0.685808	223.9	5722.2	111799	7350	1.62	1.88361	5162.08	1.34777	624.7	10736.2	12.07	217.7	196983	501.6	15373	38.79	502.5	23.3	978.27	707.2	1227.98
0.0366343	0.0566021	0.0507757	0.337867	241	7086.5	46853	3915	1.13	1.07861	2420.98	0.910821	146.4	1310.6	14.04	328.6	144283	104.9	12902	39.9	170.3	74.2	626.04	483.59	671.64
0.0233658	0.0389892	0.0128231	0.24468	653	14625	24897	2459	0.86	3.41175	1397.21	0.772844	71.7	2569.3	43.11	1823	206089	91.2	15283	29.1	707.2	346.4	874.73	541.22	1137.84
0.0915371	0.0634966	0.0962337	0.581098	232.1	5553.4	99880	3993	2.05	3.14712	3689.62	0.813782	90.8	4340.7	66.8	539.4	124767	177	16108.3	36.2543	1463.57	36.6	502.57	546.42	671.65
0.0153601	0.0747657	0.0578858	0.27824	146.3	2594.4	42323	2734	1.27	2.17518	1352.4	0.815763	68.6	1769.4	61.16	1775.3	106660	54.9	14540	29.7	634.1	41.4	564.35	330.08	707.2
0	0.0133038	0.0258514	0.390001	85.6	5334.1	44394	3928	1.08	4.04226	2195.06	0.833828	27.5	4082.2	17.51	2675.1	168710	85.6	14982	25.27	1024.09	90.3	881.99	555.79	1463.57
0.187969	0.0498149	0.0812246	0.0117743	109.4	0.3	198646	2715	4.01	1.00297	9000	1.63148	90.2	1492.2	24.14	159.9	13045	1102	33195	64.5	933.38	3.6	523.1	1634.92	634.1
0.0431573	0.0785532	0.0680419	0.849578	565.8	940.4	635279	7734	2.82	3.16322	9361.57	1.81985	1110.4	19847.2	22.1	470.6	159937	1949.1	22675	60.13	1316.55	90.5	1032.37	1697.55	124.09
0.118531	0.0722881	0.162463	0.220816	439.2	3611.4	534724	5731	2.67	1.91182	12359.6	1.54948	608.3	6937	39.61	1520.4	121813	1026.7	29876	67.31	914.93	163.9	744.24	1627.68	954.65
0.0284258	0.0656611	0.0772314	0.623221	130.4	2084.5	175318	5203	2.05	1.8351	4264.36	1.58321	586.2	5558.6	4.87	1328.9	218295	189.1	15416	42.94	954.67	115.2	736.27	1156.75	468.15
0.127414	0.152834	0.239082	0.277106	100.1	3895.9	171452	3127	1.78	3.48352	19042.9	1.76827	34	14166.8	57.36	1982.9	109785	417.9	19568	80.7	468.15	15.1	442.06	558.87	761.06
0.0184366	0.0285993	0.0892705	0.511208	162.8	6070.5	105593	4894	1.56	1.75203	5968.18	2.02866	197.5	11761.8	12.63	2479.2	209131	119.2	16168.1	57.67	761.06	135.7	619.8	1046.38	1253.99
1	1	1	0.843408	774.8	4277.6	278787	7993	2.12	2.49527	7605.19	0.169192	1332.7	21622.7	53.52	342.4	280325	435.9	17775	37.14	1253.99	147.5	1075.98	1070.25	1298.45
0.0219907	0.0984371	0.0519055	0.858456	173	3913.4	191570	10523	1.48	1.89354	7197.93	1.95319	612	33575.4	49.69	354.6	269832	353.8	13830.7	50.16	1298.45	62	1059.7	1381.48	117.2
0.0105033	0.0688293	0.099026	0.764702	90.8	6270.4	178330	6343	2.11	2.89007	6831.98	1.63901	310.8	16303	60.17	1450.2	289029	178.6	16390.9	59.13	172	216.2	828.21	924.62	1095.57
0.0221715	0.0492884	0.104379	0.759413	617.9	3905.7	157277	8858	1.97	2.1646	8409.84	2.23818	241.4	14182.9	38.03	1952	240566	133	15394.8	63.9	1095.57	266.9	978.68	952.34	1508.02
0.0209005	0.115935	0.168816	1	375.7	1858.1	803208	12349	2.87	2.17781	18561.4	2.30252	174.1	21723	26.78	1683.4	220290	1448	18818.4	48.68	508.02	57.3	957.68	2413.84	769.7
0.0122602	0.0888812	0.089468	0.504911	248.4	2845.5	47420	3883	0.79	2.26661	9379.31	1.81074	151	5464	43.77	3732.5	127819	126.5	13676	52.5	769.7	76.5	747.21	835.09	208.87
0.162764	0.158889	0.268039	0.0581161	7.3	136.8	8903	747	0.56	4.38805	16833	1.42728	389.2	11737.6	20.5	4495.7	38107	18.7	15113	34.62	208.87	85.8	251.4	153.71	772.13
0.03222	0.0465404	0.0301129	0.161818	68.9	3722.5	97602	3115	1.99	2.25439	7472.46	1.78898	70.4	5575.6	11.34	1697.2	174284	80.9	16361	53.7	772.11	71.9	389.53	800.09	1644.17
0.0321928	0.0344404	0.0285576	0.687256	345.1	10463.6	170777	6518	1.88	2.03859	8407.94	1.85434	225.4	35716.8	55.04	3548.2	337095	205.8	14670.1	34.6	1644.17	360.4	1288.42	893.64	537.71
0.0127001	0.0121755	0	0.230513	71.2	7321.4	37757	2115	0.86	1.48276	7302.02	1.5785	81.6	7051.1	39.24	2726.2	204723	104.9	10756.3	38.09	537.71	249.2	998.9	439.93	846.23
0.00635815	0	0.00790385	0.329807	290.1	10047.7	57157	2601	0.95	3.17863	4967.47	3.46591	503.9	9848.8	37.26	4582.3	262409	120.4	12930.8	38.32	846.23	191.2	117.2	554.02	107.92
0.041462	0.161455	0.0221536	0.203627	120.5	8039.8	115319	4250	2.27	2.24987	8335.21	1.02202	215.6	3956.7	42.39	964.8	180070	137.8	12326	41.8	107.92	156.3	684.18	634.68	793.86
0.145112	0.0291029	0.0854785	0.238446	140.5	9574.7	25956	2580	1.26	1.38487	2507.73	0.735497	162.8	4207	5.82	1266.6	151443	61.7	8935	36.8	793.86	79	716.76	220.71	504.77
0.0950909	0.0319918	0.030529	0	23.9	1408.1	5476	366	0.7	1.67657	3213.4	0.496632	14.9	187.3	41.49	16018.3	83761	7.1	11499	28.7	504.77	21.5	324.09	158.26	230.8
0.035603	0.0638673	0.00246233	0.0612643	73.6	2388.1	12016	593	1.45	2.09623	2767.27	0.964531	144.2	702.5	15.2	214.6	36576	16.1	12858.4	32.5	230.8	16.4	218.16	185.48	175.99
0.156967	0.0880459	0.0188122	0.285417	212	2008.1	13820	1824	0.47	3.17187	3717.07	0.876595	2.4	1079.9	43.77	3482.6	194222	124.8	13122	29.83	175.99	180	977.41	309.94	579.06
0	0	0	0	0	0	0	0	0	0	0	0	0	0	0	0	0	0	0	0	0	0	0	0	0
0	0	0	0	0	0	0	0	0	0	0	0	0	0	0	0	0	0	0	0	0	0	0	0	0
0	0	0	0	0	0	0	0	0	0	0	0	0	0	0	0	0	0	0	0	0	0	0	0	0
0	0	0	0	0	0	0	0	0	0	0	0	0	0	0	0	0	0	0	0	0	0	0	0	0
0	0	0	0	0	0	0	0	0	0	0	0	0	0	0	0	0	0	0	0	0	0	0	0	0
0.32876	0.161076	0.210831	0.0125929	17.8	901.6	313986	2112	6.3	0.97474	10941.2	0.983957	87.4	1276.9	61.15	164.2	22366	67.8	28928	47.19	308.81	14.7	584.62	1074.61	972.98
0.0615193	0.0814881	0.0333147	0.0751794	47.1	100.6	92502	1534	3.29	1.60601	6155.95	1.24484	40.5	1510	27.65	112.9	16132	39.2	24804	28.1	242.29	0.9	161.51	797.47	5055.98
0.0320968	0.0731404	0.0495502	0.685808	223.9	5722.2	111799	7350	1.62	1.88361	5162.08	1.34777	624.7	10736.2	12.07	217.7	196983	501.6	15373	38.79	502.5	23.3	978.27	707.2	1227.98
0.0366343	0.0566021	0.0507757	0.337867	241	7086.5	46853	3915	1.13	1.07861	2420.98	0.910821	146.4	1310.6	14.04	328.6	144283	104.9	12902	39.9	170.3	74.2	626.04	483.59	671.64
0.0233658	0.0389892	0.0128231	0.24468	653	14625	24897	2459	0.86	3.41175	1397.21	0.772844	71.7	2569.3	43.11	1823	206089	91.2	15283	29.1	707.2	346.4	874.73	541.22	1137.84
0.0915371	0.0634966	0.0962337	0.581098	232.1	5553.4	99880	3993	2.05	3.14712	3689.62	0.813782	90.8	4340.7	66.8	539.4	124767	177	16108.3	36.2543	1463.57	36.6	502.57	546.42	671.65
0.0153601	0.0747657	0.0578858	0.27824	146.3	2594.4	42323	2734	1.27	2.17518	1352.4	0.815763	68.6	1769.4	61.16	1775.3	106660	54.9	14540	29.7	634.1	41.4	564.35	330.08	707.2
0	0.0133038	0.0258514	0.390001	85.6	5334.1	44394	3928	1.08	4.04226	2195.06	0.833828	27.5	4082.2	17.51	2675.1	168710	85.6	14982	25.27	1024.09	90.3	881.99	555.79	1463.57
0.187969	0.0498149	0.0812246	0.0117743	109.4	0.3	198646	2715	4.01	1.00297	9000	1.63148	90.2	1492.2	24.14	159.9	13045	1102	33195	64.5	933.38	3.6	523.1	1634.92	634.1
0.0431573	0.0785532	0.0680419	0.849578	565.8	940.4	635279	7734	2.82	3.16322	9361.57	1.81985	1110.4	19847.2	22.1	470.6	159937	1949.1	22675	60.13	1316.55	90.5	1032.37	1697.55	124.09
0.118531	0.0722881	0.162463	0.220816	439.2	3611.4	534724	5731	2.67	1.91182	12359.6	1.54948	608.3	6937	39.61	1520.4	121813	1026.7	29876	67.31	914.93	163.9	744.24	1627.68	954.65
0.0284258	0.0656611	0.0772314	0.623221	130.4	2084.5	175318	5203	2.05	1.8351	4264.36	1.58321	586.2	5558.6	4.87	1328.9	218295	189.1	15416	42.94	954.67	115.2	736.27	1156.75	468.15
0.127414	0.152834	0.239082	0.277106	100.1	3895.9	171452	3127	1.78	3.48352	19042.9	1.76827	34	14166.8	57.36	1982.9	109785	417.9	19568	80.7	468.15	15.1	442.06	558.87	761.06
0.0184366	0.0285993	0.0892705	0.511208	162.8	6070.5	105593	4894	1.56	1.75203	5968.18	2.02866	197.5	11761.8	12.63	2479.2	209131	119.2	16168.1	57.67	761.06	135.7	619.8	1046.38	1253.99
1	1	1	0.843408	774.8	4277.6	278787	7993	2.12	2.49527	7605.19	0.169192	1332.7	21622.7	53.52	342.4	280325	435.9	17775	37.14	1253.99	147.5	1075.98	1070.25	1298.45
0.0219907	0.0984371	0.0519055	0.858456	173	3913.4	191570	10523	1.48	1.89354	7197.93	1.95319	612	33575.4	49.69	354.6	269832	353.8	13830.7	50.16	1298.45	62	1059.7	1381.48	117.2
0.0105033	0.0688293	0.099026	0.764702	90.8	6270.4	178330	6343	2.11	2.89007	6831.98	1.63901	310.8	16303	60.17	1450.2	289029	178.6	16390.9	59.13	172	216.2	828.21	924.62	1095.57
0.0221715	0.0492884	0.104379	0.759413	617.9	3905.7	157277	8858	1.97	2.1646	8409.84	2.23818	241.4	14182.9	38.03	1952	240566	133	15394.8	63.9	1095.57	266.9	978.68	952.34	1508.02
0.0209005	0.115935	0.168816	1	375.7	1858.1	803208	12349	2.87	2.17781	18561.4	2.30252	174.1	21723	26.78	1683.4	220290	1448	18818.4	48.68	508.02	57.3	957.68	2413.84	769.7
0.0122602	0.0888812	0.089468	0.504911	248.4	2845.5	47420	3883	0.79	2.26661	9379.31	1.81074	151	5464	43.77	3732.5	127819	126.5	13676	52.5	769.7	76.5	747.21	835.09	208.87
0.162764	0.158889	0.268039	0.0581161	7.3	136.8	8903	747	0.56	4.38805	16833	1.42728	389.2	11737.6	20.5	4495.7	38107	18.7	15113	34.62	208.87	85.8	251.4	153.71	772.13
0.03222	0.0465404	0.0301129	0.161818	68.9	3722.5	97602	3115	1.99	2.25439	7472.46	1.78898	70.4	5575.6	11.34	1697.2	174284	80.9	16361	53.7	772.11	71.9	389.53	800.09	1644.17
0.0321928	0.0344404	0.0285576	0.687256	345.1	10463.6	170777	6518	1.88	2.03859	8407.94	1.85434	225.4	35716.8	55.04	3548.2	337095	205.8	14670.1	34.6	1644.17	360.4	1288.42	893.64	537.71
0.0127001	0.0121755	0	0.230513	71.2	7321.4	37757	2115	0.86	1.48276	7302.02	1.5785	81.6	7051.1	39.24	2726.2	204723	104.9	10756.3	38.09	537.71	249.2	998.9	439.93	846.23
0.00635815	0	0.00790385	0.329807	290.1	10047.7	57157	2601	0.95	3.17863	4967.47	3.46591	503.9	9848.8	37.26	4582.3	262409	120.4	12930.8	38.32	846.23	191.2	117.2	554.02	107.92
0.041462	0.161455	0.0221536	0.203627	120.5	8039.8	115319	4250	2.27	2.24987	8335.21	1.02202	215.6	3956.7	42.39	964.8	180070	137.8	12326	41.8	107.92	156.3	684.18	634.68	793.86
0.145112	0.0291029	0.0854785	0.238446	140.5	9574.7	25956	2580	1.26	1.38487	2507.73	0.735497	162.8	4207	5.82	1266.6	151443	61.7	8935	36.8	793.86	79	716.76	220.71	504.77
0.0950909	0.0319918	0.030529	0	23.9	1408.1	5476	366	0.7	1.67657	3213.4	0.496632	14.9	187.3	41.49	16018.3	83761	7.1	11499	28.7	504.77	21.5	324.09	158.26	230.8
0.035603	0.0638673	0.00246233	0.0612643	73.6	2388.1	12016	593	1.45	2.09623	2767.27	0.964531	144.2	702.5	15.2	214.6	36576	16.1	12858.4	32.5	230.8	16.4	218.16	185.48	175.99
0.156967	0.0880459	0.0188122	0.285417	212	2008.1	13820	1824	0.47	3.17187	3717.07	0.876595	2.4	1079.9	43.77	3482.6	194222	124.8	13122	29.83	175.99	180	977.41	309.94	579.06
0	0	0	0	0	0	0	0	0	0	0	0	0	0	0	0	0	0	0	0	0	0	0	0	0
0	0	0	0	0	0	0	0	0	0	0	0	0	0	0	0	0	0	0	0	0	0	0	0	0
0	0	0	0	0	0	0	0	0	0	0	0	0	0	0	0	0	0	0	0	0	0	0	0	0
0	0	0	0	0	0	0	0	0	0	0	0	0	0	0	0	0	0	0	0	0	0	0	0	0
0	0	0	0	0	0	0	0	0	0	0	0	0	0	0	0	0	0	0	0	0	0	0	0	0
0.32876	0.161076	0.210831	0.0125929	17.8	901.6	313986	2112	6.3	0.97474	10941.2	0.983957	87.4	1276.9	61.15	164.2	22366	67.8	28928	47.19	308.81	14.7	584.62	1074.61	972.98
0.0615193	0.0814881	0.0333147	0.0751794	47.1	100.6	92502	1534	3.29	1.60601	6155.95	1.24484	40.5	1510	27.65	112.9	16132	39.2	24804	28.1	242.29	0.9	161.51	797.47	5055.98
0.0320968	0.0731404	0.0495502	0.685808	223.9	5722.2	111799	7350	1.62	1.88361	5162.08	1.34777	624.7	10736.2	12.07	217.7	196983	501.6	15373	38.79	502.5	23.3	978.27	707.2	1227.98
0.0366343	0.0566021	0.0507757	0.337867	241	7086.5	46853	3915	1.13	1.07861	2420.98	0.910821	146.4	1310.6	14.04	328.6	144283	104.9	12902	39.9	170.3	74.2	626.04	483.59	671.64
0.0233658	0.0389892	0.0128231	0.24468	653	14625	24897	2459	0.86	3.41175	1397.21	0.772844	71.7	2569.3	43.11	1823	206089	91.2	15283	29.1	707.2	346.4	874.73	541.22	1137.84
0.0915371	0.0634966	0.0962337	0.581098	232.1	5553.4	99880	3993	2.05	3.14712	3689.62	0.813782	90.8	4340.7	66.8	539.4	124767	177	16108.3	36.2543	1463.57	36.6	502.57	546.42	671.65
0.0153601	0.0747657	0.0578858	0.27824	146.3	2594.4	42323	2734	1.27	2.17518	1352.4	0.815763	68.6	1769.4	61.16	1775.3	106660	54.9	14540	29.7	634.1	41.4	564.35	330.08	707.2
0	0.0133038	0.0258514	0.390001	85.6	5334.1	44394	3928	1.08	4.04226	2195.06	0.833828	27.5	4082.2	17.51	2675.1	168710	85.6	14982	25.27	1024.09	90.3	881.99	555.79	1463.57
0.187969	0.0498149	0.0812246	0.0117743	109.4	0.3	198646	2715	4.01	1.00297	9000	1.63148	90.2	1492.2	24.14	159.9	13045	1102	33195	64.5	933.38	3.6	523.1	1634.92	634.1
0.0431573	0.0785532	0.0680419	0.849578	565.8	940.4	635279	7734	2.82	3.16322	9361.57	1.81985	1110.4	19847.2	22.1	470.6	159937	1949.1	22675	60.13	1316.55	90.5	1032.37	1697.55	124.09
0.118531	0.0722881	0.162463	0.220816	439.2	3611.4	534724	5731	2.67	1.91182	12359.6	1.54948	608.3	6937	39.61	1520.4	121813	1026.7	29876	67.31	914.93	163.9	744.24	1627.68	954.65
0.0284258	0.0656611	0.0772314	0.623221	130.4	2084.5	175318	5203	2.05	1.8351	4264.36	1.58321	586.2	5558.6	4.87	1328.9	218295	189.1	15416	42.94	954.67	115.2	736.27	1156.75	468.15
0.127414	0.152834	0.239082	0.277106	100.1	3895.9	171452	3127	1.78	3.48352	19042.9	1.76827	34	14166.8	57.36	1982.9	109785	417.9	19568	80.7	468.15	15.1	442.06	558.87	761.06
0.0184366	0.0285993	0.0892705	0.511208	162.8	6070.5	105593	4894	1.56	1.75203	5968.18	2.02866	197.5	11761.8	12.63	2479.2	209131	119.2	16168.1	57.67	761.06	135.7	619.8	1046.38	1253.99
