# Supplementary material for: Spatio-temporal comprehensive measurement of China’s agricultural green development level and associated influencing factors
Source: PLoS One. 2023 Aug 4;18(8):e0288599. doi: 10.1371/journal.pone.0288599 (PMC10403095; doi:10.1371/journal.pone.0288599)
Supplement: S1 File — (ZIP) [file pone.0288599.s001.zip › 2020.xlsx]

## Sheet: Sheet1
0.289661	0.145624	0.188808	0	24.54	928.7	336280	2112	6.44	0.911419	4834.22	1.09091	90.1	1276.9	61.17	117.6	22264	69.3	30126	47.08	236.9	2.1	497.33	872.94	1055.86
0.0546173	0.0769616	0.031182	0.0658544	63.76	101.8	90640	1534	3.44	1.84667	4414.44	1.27184	40.5	1510	27.65	95.92	16411	41	25691	28.1	60.72	0.5	154.82	543.72	518.88
0.0332156	0.0734843	0.0500074	0.782687	352.16	5934.4	125058	7350	1.75	2.09524	3827.68	1.34059	611.4	10736.2	12.07	196.2	204737	509.8	16467	39.05	817.27	39.9	988.74	857.35	1412.67
0.0369643	0.0587779	0.0530059	0.363065	211.77	7395.7	52394	3915	1.2	1.28371	1566.87	0.915237	60.6	1310.6	14.04	329.8	144323	109.2	13878	40.29	226.1	123	653.68	477.16	711.34
0.0244472	0.038319	0.0106227	0.420135	477.09	15221.5	27914	2459	0.93	3.72971	1394.69	0.77267	62.3	2569.3	43.11	2091.7	210217	93.2	16567	29.35	154.48	267.8	867.58	487.93	726.52
0.0911505	0.0639778	0.0859599	0.765566	130.23	5723.6	111931	3993	2.19	3.30159	3096.62	0.827425	89.9	4340.7	66.8	930.8	130899	184.6	1766.8	36.9	129.73	168.8	504.83	558.67	1441.3
0.0145031	0.0773448	0.0588872	0.326323	167.15	2801.6	44472	2734	1.3	2.65004	2063.61	0.820297	69	1769.4	61.16	2418.8	107848	56.6	17092.3	30.27	147.97	523.7	577.76	366.59	687.78
0	0.0151821	0.0258045	0.922155	126.56	5747.5	44205	3928	1.26	4.38862	1112.51	0.839643	26.9	4082.2	17.51	4419.2	168119	89.7	16168	35.24	211.06	60.1	914.53	444.84	113.27
0.188283	0.0482863	0.0842773	0.0123758	132.66	0.3	228621	2715	4.17	0.985291	3401.23	1.59136	90.2	1492.2	24.14	235.9	12917	1087.1	34911	65.1	184.07	8.9	473.8	1419.49	999.77
0.0420914	0.0800553	0.0700633	0.740109	524.41	950.7	669084	7734	2.93	3.35269	3217.35	1.82859	1121.3	19847.2	22.1	641.3	158101	2011	24198	61.28	372.77	54.5	1091.25	1818.13	1416
0.11846	0.0712208	0.160581	0.306893	462.14	3659.7	582981	5731	2.88	1.99256	3662.15	1.56102	577	6937	39.61	1598.7	123080	1038.1	31930	66.9	269.55	75.4	764.89	1021.67	1073.94
0.0287749	0.0666883	0.076821	0.72613	167.1	2157	194688	5203	2.28	2.01952	3425.7	1.58321	601.6	5558.6	4.87	2099.5	236483	205.3	14956	41.98	312.12	104.1	924.29	860.18	1084.06
0.108446	0.145991	0.233211	0.365117	138.88	4031.8	185622	3127	1.92	3.68225	12243.6	1.80472	33.7	14166.8	57.36	1832.5	110118	445.1	20880	83.13	179.55	158.9	450.05	422.41	507.89
0.0183285	0.0262221	0.0754035	0.616351	149.66	6195.9	124326	4894	1.68	1.92287	4135.07	2.07393	213.2	11761.8	12.63	3731.3	210641	130.2	17965.3	58.71	194.28	520	740.31	728.41	817.76
1	1	1	0.949792	1004.41	4430.3	341159	7993	2.3	2.62915	3980.1	0.168511	1420	21622.7	53.52	370.3	286814	445.6	18753	37.31	306.5	205.4	1065.29	1053.86	1444.63
0.0226225	0.0989371	0.0522811	0.892658	226.94	4033.8	203080	10523	1.64	2.20713	3800.59	1.96186	536	33575.4	49.69	411.9	270271	373.2	15163.7	52.44	352.29	195.2	1145.4	1063.83	1457.14
0.0100179	0.068187	0.098046	0.946906	122.24	6396	192168	6343	2.31	3.15901	3910.58	1.67227	315.1	16303	60.17	3006.7	289612	186.9	16305.9	58.77	282.13	238.7	868.9	743.36	1267.01
0.0209062	0.0478907	0.101884	0.912344	228.33	4063.1	177561	8858	2.15	2.53868	7499.17	2.31459	218.5	14182.9	38.03	3189.9	241138	134.7	16584.6	65.3	242.687	273.8	987.71	785.71	1160.33
0.0193617	0.11417	0.164941	1	434.35	1953.7	872238	12349	3.14	2.39815	9349.6	2.35242	184.5	21723	26.78	1294.9	221873	1467.5	19863.1	48.92	47.44	178.2	1125.81	1574.89	1703.48
0.0129367	0.0890188	0.0896422	0.626355	270.09	3048	45821	3883	0.78	2.43746	4304.63	1.84645	153.5	5464	43.77	4229.2	131642	141.3	14815	53	99.84	108.7	904.38	419.33	816.76
0.164462	0.150852	0.26108	0.0764348	9.58	139.3	8961	747	0.66	4.72992	7334.15	1.42082	389.2	11737.6	20.5	2626.8	40163	21	16279	34.59	64.98	131.9	268.57	178.93	221.91
0.0312853	0.0478803	0.0315804	0.171209	88.12	3856	105712	3115	2.11	2.65096	4662.07	1.80328	65.8	5575.6	11.34	2397.7	180796	82.5	17432	54.88	172.95	68.3	416.76	511.04	880.03
0.0300302	0.032484	0.0264775	0.80218	457.5	10974.6	189829	6518	2.17	2.3815	6913.45	1.88436	218.9	35716.8	55.04	3871.9	394371	205.9	15929.1	30.08	267.01	489.9	1339.36	711.17	1762.3
0.0142658	0.0118337	0	0.71446	57.06	7577	41496	2115	0.91	1.48276	2934.4	1.57671	90.9	7051.1	39.24	3448.2	206693	117.1	11642.4	32.03	188.53	178.6	1024.31	209.7	589.03
0.00639409	0	0.007996	0.405515	888.39	10543.1	60369	2601	1	3.7133	4291.35	3.51378	527.7	9848.8	37.26	3813.5	292479	124	13774.9	34.79	205.16	344.6	1100.13	363.78	915
0.0419084	0.167639	0.0236263	0.279064	165.6	8163.7	118807	4250	2.42	2.58054	3044.68	1.02275	219.4	3956.7	42.39	1062.4	180660	126.8	13316	42.7	40.91	297.1	742.25	497.58	155.78
0.142287	0.0296771	0.0842453	0.347419	128.61	10100	26814	2580	1.22	1.54337	950.763	0.754744	171.5	4207	5.82	1628.7	155957	65.8	9753	38.5	245.48	222.7	775.83	206.35	853.54
0.0859759	0.0253024	0.026227	0.0205835	81.97	1607.8	4423	366	0.71	1.87122	5230.41	0.514055	14.9	187.3	41.49	17107.4	85131	7.5	12342	29.23	106.52	237.7	279.8	128.93	529.14
0.0379615	0.0650446	0.00303002	0.106893	100.73	2471.5	12169	593	1.52	2.51997	2062.91	0.982098	144.5	702.5	15.2	153	36901	16.8	13889.6	33.5	69.38	13.6	253.45	121.91	267.71
0.152451	0.0858229	0.0187084	0.41026	237.96	2202.3	14109	1824	0.45	3.55486	1474.87	0.892594	2.6	1079.9	43.77	3111.3	209220	127.5	14056	34.79	54.04	131.5	1127.88	293.55	185.54
