# Supplementary material for: Spatio-temporal comprehensive measurement of China’s agricultural green development level and associated influencing factors
Source: PLoS One. 2023 Aug 4;18(8):e0288599. doi: 10.1371/journal.pone.0288599 (PMC10403095; doi:10.1371/journal.pone.0288599)
Supplement: S1 File — (ZIP) [file pone.0288599.s001.zip › Land output ratio.xlsx]

## Sheet: Sheet1
Province	2005	2006	2007	2008	2009	2010	2011	2012	2013	2014	2015	2016	2017	2018	2019	2020
Beijing	3178.25	3178.25	3358.53	5528.7	6179.58	6890.08	7360.36	7528.29	7703.44	7053.21	7045.14	6712.9	6073.94	5367.34	10941.2	4834.22
Tianjin	2170.51	2170.51	2421.75	2895.04	3123.88	3793.1	4078.44	4461.64	4955.51	5276.76	5447.47	5591.67	4194.14	4514.65	6155.95	4414.44
Hebei	2026.21	2026.21	2381.27	2787.11	2938.09	3770.34	4227.42	4719.67	5301.78	5284.06	5273.77	5305.42	4434.18	4733.77	5162.08	3827.68
Shanxi	662.511	662.511	703.047	902.904	1367.37	1646.08	1887.32	2085.04	2294.68	2425.56	2388.64	2361.71	2124.84	2206.2	2420.98	1566.87
Neimenggu	649.189	649.189	756.493	1002.63	796.47	980.017	1151.11	1275.73	1443.74	1525.78	1535.29	1528.53	1547.55	1631.47	1397.21	1394.69
Liaoning	1712.9	1712.9	2006.08	2195.43	1811.82	2266.46	2607.52	3079.88	3354.71	3480.94	4155.99	3738.06	3259.51	3518.79	3689.62	3096.62
Jilin	1070.2	1070.2	1149.97	1353.67	1105.91	1235.36	1453.31	1663.32	1800.76	1917.47	2000.8	1761.66	1282.15	1421.27	1352.4	2063.61
Helongjiang	668.818	668.818	825.533	965.588	760.625	863.413	1136.85	1461.32	1800.48	1901.39	1836.69	1813.17	2190.69	22940	2195.06	1112.51
Shanghai	3808.31	3808.31	4020.95	5635.25	7771.34	8251.86	8800.64	9112.65	9164.89	9006.38	8535.3	7787.1	7640.92	7834.03	9000	3401.23
Jiangsu	2745.32	2745.32	3047.4	3666.82	4223.37	4938.74	5756.35	6470.87	6914.18	7351.67	8135.92	8126.27	8231.91	8166.97	9361.57	3217.35
Zhejiang	3352.47	3352.47	3462.57	4232.91	4424.42	5249.28	5813.48	6210.97	6756.63	7012.04	7251.09	7703.45	7559.43	7678.3	12359.6	3662.15
Anhui	1516.49	1516.49	1764.99	2090.5	2183.51	2619.89	2913.11	3175.49	3405.18	3608.93	3702.77	3807.58	3820.48	3841.45	4264.36	3425.7
Fujian	4382.1	4382.1	4776.61	5736.41	6157.4	7297.32	8492.41	9441.87	10280.9	11445.7	12112.5	13335.3	11421.9	12367.4	19042.9	12243.6
Jiangxi	1860.43	1860.43	2075.57	2455.87	2362.18	2597.73	2974.75	3253.45	3474.88	3708.11	4304.34	4694.37	4825.99	5020.09	5968.18	4135.07
Shandong	2888.95	2888.95	3386.65	3853.07	4204.32	4792.44	5026.35	5186.95	5908.04	6253.84	6477.34	6101.43	5801.47	6163.93	7605.19	3980.1
Henan	2461.31	2461.31	2779.8	3231.1	3458.62	4329.93	4410.62	4853.5	5162.09	5533.45	5688.08	5643.2	5612.1	6131.06	7197.93	3800.59
Hubei	2058.39	2058.39	2327.71	2992.65	2839.56	3617.45	4337.07	4703.4	5070.43	5248.68	5290.96	5569.37	5658.05	5794.23	6831.98	3910.58
Hunan	2589.17	2589.17	3144.95	3818.28	3861.19	4977.89	5779.85	6395.49	6571.39	6952.76	7333.38	7846.07	6257.77	6418.45	8409.84	7499.17
Guangdong	3853.98	3853.98	4060.57	5234.39	6125.11	6850.63	7850.69	8527	9324.51	9961.5	10680.1	12020.2	11116.7	11884.4	18561.4	9349.6
Guangxi	1881.62	1881.62	2201.73	2624.07	2561.79	3027.55	3624.34	3905.58	4227.5	4521.23	4875.63	5342.09	5786.67	6193.73	9379.31	4304.63
Hainan	2815.9	2815.9	2941.87	3766.32	4214.85	4681.46	5518.85	6339.62	6679.51	7829.68	8457.09	9625.02	9792.36	10098.3	16833	7334.15
Chongqing	1525.11	1525.11	1795.7	2081.94	2144.03	2551.48	3066.5	3434.1	3702.26	3943.21	4253.03	4834.42	4918.98	5454.89	7472.46	4662.07
Sichuan	1172.53	1172.53	1435.91	2702.86	2687.65	3079.27	3643.77	4107.04	4311.19	4571.59	4955.14	5511.74	5954.02	6176.32	8407.94	6913.45
Guizhou	723.157	723.157	799.837	1036.27	1099.18	1286.19	1436.84	1899.96	2192.34	2911.61	3906.64	4168.91	4596.35	5064.84	7302.02	2934.4
Yunnan	981.375	981.375	1064.84	1286.05	1362.45	1483.31	1804.28	2246.14	2635.78	2909.91	2966.09	3130.9	3190.74	3596.64	4967.47	4291.35
Shaanxi	1034.14	1034.14	1224.2	1915.66	2060.24	2773.76	3410.36	3829.63	4295.59	4683.09	4782.49	5082.34	5260.74	5636.6	8335.21	3044.68
Gansu	786.913	786.913	912.89	1136.77	1085.54	1403.87	1574.8	1828.18	2053.43	2184.68	2330.28	2372.68	1987.35	2168.68	2507.73	950.763
Qinghai	553.779	553.779	715.116	1081.63	1042.52	1566.59	1749.11	1989.8	2351.24	2462.01	2464.31	2638.28	2752.08	2867.31	3213.4	5230.41
Ningxia	703.026	703.026	875.631	1184.17	1139.66	1516.28	1740.08	1874.95	2099.76	2130.8	2410.67	2420.08	2395.53	2671.52	2767.27	2062.91
Xinjiang	1602.23	1602.23	1924.38	1901.28	1754.02	2688.47	2799.98	3253.63	3500.06	3781.99	3864.79	4146.65	4414.84	4849.99	3717.07	1474.87
