# Supplementary material for: Spatio-temporal comprehensive measurement of China’s agricultural green development level and associated influencing factors
Source: PLoS One. 2023 Aug 4;18(8):e0288599. doi: 10.1371/journal.pone.0288599 (PMC10403095; doi:10.1371/journal.pone.0288599)
Supplement: S1 File — (ZIP) [file pone.0288599.s001.zip › Per capita output value of agriculture.xlsx]

## Sheet: Sheet1
Province	2005	2006	2007	2008	2009	2010	2011	2012	2013	2014	2015	2016	2017	2018	2019	2020
Beijing	0.949603	0.968548	1.07628	1.18711	1.19772	1.24715	1.30143	1.38357	1.45448	1.42891	1.25666	1.15392	1.05222	1.01993	0.97474	0.911419
Tianjin	0.920232	0.862222	0.891667	0.956716	0.974852	1.07189	1.18117	1.25456	1.32498	1.3671	1.40684	1.48154	1.43635	1.48479	1.60601	1.84667
Hebei	0.557967	0.580869	0.741507	0.863145	0.908189	1.07494	1.16026	1.26707	1.38918	1.43645	1.46422	1.51983	1.58835	1.7336	1.88361	2.09524
Shanxi	0.24938	0.266456	0.309547	0.394879	0.480236	0.549112	0.643474	0.719308	0.796757	0.854447	0.864662	0.887044	0.898499	0.944983	1.07861	1.28371
Neimenggu	0.777944	0.859866	1.06475	1.30842	1.39094	1.63372	2.04758	2.32914	2.62143	2.74806	2.76987	2.86661	2.92772	3.15906	3.41175	3.72971
Liaoning	0.959036	0.992066	1.19327	1.38927	1.50257	1.69807	2.1217	2.43999	2.63333	2.72937	2.8355	2.63408	2.71239	2.92013	3.14712	3.30159
Jilin	0.814965	0.867674	1.03922	1.20623	1.26625	1.32048	1.58459	1.714	1.80667	1.85051	1.8642	1.80207	1.75237	1.90274	2.17518	2.65004
Helongjiang	0.700391	0.782396	0.902836	1.17474	1.25473	1.42231	1.86031	2.32567	2.79082	3.02411	3.20185	3.35671	3.63238	3.73708	4.04226	4.38862
Shanghai	1.20304	1.15615	1.22743	1.31455	1.31399	1.3527	1.30773	1.32475	1.36371	1.36419	1.09602	1.02676	0.98523	1.00549	1.00297	0.985291
Jiangsu	0.691621	0.748516	0.858033	1.02169	1.1099	1.24875	1.73322	1.97321	2.14961	2.3123	2.61437	2.78039	2.85535	2.9393	3.16322	3.35269
Zhejiang	0.663699	0.656787	0.737373	0.819903	0.858964	0.996268	1.23053	1.31878	1.43375	1.47007	1.54881	1.64688	1.70904	1.76976	1.91182	1.99256
Anhui	0.422462	0.453479	0.552024	0.670277	0.723789	0.792963	1.00079	1.1087	1.21461	1.30107	1.37558	1.48985	1.58059	1.63096	1.8351	2.01952
Fujian	0.737781	0.783665	0.910544	1.06941	1.11039	1.26285	1.67708	1.87812	2.06439	2.23323	2.3672	2.68386	2.86649	3.13996	3.48352	3.68225
Jiangxi	0.421302	0.460455	0.54117	0.647579	0.682987	0.74669	0.892549	0.998289	1.09416	1.18097	1.27133	1.40198	1.46282	1.5404	1.75203	1.92287
Shandong	0.736432	0.808812	0.952817	1.13151	1.21642	1.34323	1.54667	1.69695	1.90517	2.04091	2.19322	2.22659	2.31754	2.40959	2.49527	2.62915
Henan	0.509263	0.528057	0.631294	0.774128	0.824283	0.95088	1.08542	1.19551	1.31158	1.40096	1.44862	1.50854	1.58743	1.67269	1.89354	2.20713
Hubei	0.54768	0.575867	0.718718	0.926706	0.946798	1.10315	1.48167	1.69042	1.8651	2.00269	2.13352	2.37793	2.55192	2.64275	2.89007	3.15901
Hunan	0.516384	0.512429	0.682875	0.868087	0.834075	0.966777	1.13533	1.23951	1.27303	1.3395	1.40568	1.5692	1.67474	1.76718	2.1646	2.53868
Guangdong	0.677622	0.736859	0.806905	0.937077	0.935901	1.04795	1.22247	1.3174	1.39919	1.47253	1.56219	1.7171	1.77305	1.90076	2.17781	2.39815
Guangxi	0.468728	0.526012	0.666513	0.802468	0.806406	0.921731	1.22949	1.32024	1.44209	1.53788	1.65306	1.81538	1.89388	2.00214	2.26661	2.43746
Hainan	0.714062	0.800599	1.22943	1.49771	1.60238	1.86661	2.30957	2.52249	2.70671	2.99563	3.16381	3.62091	3.8274	4.02024	4.38805	4.72992
Chongqing	0.43196	0.384264	0.489123	0.599819	0.640281	0.708419	0.917104	1.04762	1.14654	1.22893	1.36592	1.62421	1.72169	1.91814	2.25439	2.65096
Sichuan	0.446892	0.484833	0.645204	0.766196	0.735461	0.813596	1.05333	1.19121	1.25818	1.34708	1.48633	1.62462	1.70271	1.80841	2.03859	2.3815
Guizhou	0.22083	0.220749	0.258152	0.313797	0.328652	0.374698	0.516605	0.64829	0.763904	1.00688	1.33789	1.37968	1.41753	1.44979	1.48276	1.48276
Yunnan	0.78463	0.835077	1.09359	1.28219	1.22301	1.35294	1.68525	1.92119	2.01516	2.14346	2.37359	2.5989	2.71807	2.85428	3.17863	3.7133
Shaanxi	0.313078	0.361276	0.450517	0.586713	0.628755	0.783237	1.04604	1.2311	1.40195	1.53467	1.61417	1.75856	1.85735	2.00246	2.24987	2.58054
Gansu	0.303038	0.330568	0.383296	0.422041	0.456181	0.509982	0.620538	0.706779	0.798045	0.865198	0.938509	0.999387	1.1077	1.2033	1.38487	1.54337
Qinghai	0.284975	0.293204	0.366321	0.469114	0.485489	0.62135	0.756783	0.876616	1.04128	1.11772	1.09337	1.18048	1.29572	1.47612	1.67657	1.87122
Ningxia	0.402324	0.430745	0.536884	0.669816	0.72421	0.909304	1.10785	1.21148	1.37622	1.45986	1.62026	1.68226	1.80285	2.03454	2.09623	2.51997
Xinjiang	0.658527	0.694608	0.839212	0.927247	1.01745	1.45261	1.61338	1.88277	2.1066	2.32377	2.38425	2.55522	2.68707	2.97935	3.17187	3.55486
