# Supplementary material for: Spatio-temporal comprehensive measurement of China’s agricultural green development level and associated influencing factors
Source: PLoS One. 2023 Aug 4;18(8):e0288599. doi: 10.1371/journal.pone.0288599 (PMC10403095; doi:10.1371/journal.pone.0288599)
Supplement: S1 File — (ZIP) [file pone.0288599.s001.zip › Cultural level of rural labor force.xlsx]

## Sheet: Sheet1
Province	2005	2006	2007	2008	2009	2010	2011	2012	2013	2014	2015	2016	2017	2018	2019	2020
Beijing	3188	3188	3207	3319	3290	3645	3645	3659	3321	3684	2228	2228	2130	2228	2112	2112
Tianjin	2118	2118	2227	2404	2431	2503	2503	2450	2483	2712	1560	1560	1488	1560	1534	1534
Hebei	6801	6801	6678	7030	6556	8296	8296	8059	8452	8032	6712	6712	7739	6712	7350	7350
Shanxi	4279	4279	4241	4292	4441	5412	5412	5766	4866	5410	4588	4588	4814	4588	3915	3915
Neimenggu	3093	3093	3128	2886	3041	3490	3490	3369	3283	3132	2701	2701	2798	2701	2459	2459
Liaoning	5511	5511	5427	5329	5247	5785	5785	5127	5535	5769	4161	4161	4601	4161	3993	3993
Jilin	4071	4071	4017	4219	3747	3980	3980	4069	3942	4031	3020	3020	3069	3020	2734	2734
Helongjiang	5030	5030	5170	5206	5005	4638	4638	5013	5324	4784	4089	4089	3812	4089	3928	3928
Shanghai	4144	4144	4223	4101	4106	4168	4168	4046	3868	3951	2840	2840	2790	2840	2715	2715
Jiangsu	10071	10071	9866	10331	9808	10873	10873	11062	11346	10802	8530	8530	7716	8530	7734	7734
Zhejiang	5568	5568	5490	5461	5727	5833	5833	6733	6428	5788	5296	5296	4980	5296	5731	5731
Anhui	5087	5087	5028	5310	5268	5755	5755	5733	6191	6948	4940	4940	5259	4940	5203	5203
Fujian	3810	3810	4132	3925	4191	3969	3969	4565	4443	4294	3121	3121	3118	3121	3127	3127
Jiangxi	4163	4163	5261	5382	5937	5982	5982	6114	7546	6040	4831	4831	5034	4831	4894	4894
Shandong	10767	10767	10747	11468	10402	11427	11427	11530	12514	14062	9083	9083	8270	9083	7993	7993
Henan	9245	9245	10219	10565	10389	11359	11359	10457	10877	11546	10694	10694	1110	10694	10523	10523
Hubei	7692	7692	7866	7882	7841	8111	8111	8844	10032	8894	6345	6345	5946	6345	6343	6343
Hunan	7633	7633	8258	8165	7843	8826	8826	8746	9080	8969	9071	9071	9702	9071	8858	8858
Guangdong	12144	12144	13151	13684	14766	16788	16788	17162	16733	17540	13313	13313	14511	13313	12349	12349
Guangxi	4643	4643	4293	4163	4270	4737	4737	4302	4538	5518	3932	3932	4034	3932	3883	3883
Hainan	965	965	996	1029	949	1111	1111	1167	1345	1378	841	841	858	841	747	747
Chongqing	2681	2681	2707	2564	2821	3647	3647	3421	3653	4141	3380	3380	3138	3380	3115	3115
Sichuan	6605	6605	7071	7012	7192	7623	7623	8289	8290	8696	6827	6827	7078	6827	6518	6518
Guizhou	2032	2032	2324	2354	2180	1982	1982	2720	2818	2773	2201	2201	2431	2201	2115	2115
Yunnan	2579	2579	2640	2571	2681	3258	3258	4401	3497	3569	2850	2850	3514	2850	2601	2601
Shaanxi	4960	4960	5199	5023	4636	4967	4967	5552	5331	5882	4485	4485	3952	4485	4250	4250
Gansu	2608	2608	2790	2550	2607	2996	2996	3109	2820	2612	2700	2700	2452	2700	2580	2580
Qinghai	503	503	514	483	467	554	554	497	511	533	428	428	365	428	366	366
Ningxia	620	620	637	656	667	685	685	631	778	717	655	655	727	655	593	593
Xinjiang	1972	1972	2057	2029	2052	2522	2522	2229	2147	2548	1860	1860	1864	1860	1824	1824
