# Supplementary material for: Spatio-temporal comprehensive measurement of China’s agricultural green development level and associated influencing factors
Source: PLoS One. 2023 Aug 4;18(8):e0288599. doi: 10.1371/journal.pone.0288599 (PMC10403095; doi:10.1371/journal.pone.0288599)
Supplement: S1 File — (ZIP) [file pone.0288599.s001.zip › Full-time equivalent of research and development (R&D) personnel.xlsx]

## Sheet: Sheet1
Province	2005	2006	2007	2008	2009	2010	2011	2012	2013	2014	2015	2016	2017	2018	2019	2020
Beijing	171045	168398	187578	189551	191779	193718	217255	235493	242175	245384	245728	253337	269835	267338	313986	336280
Tianjin	33441	37164	44854	48348	52039	58771	74293	89609	100219	113335	124321	119384	103087	99490	92502	90640
Hebei	41703	43740	45334	46155	56509	62305	73025	78533	89546	100946	106975	111384	113191	103275	111799	125058
Shanxi	27438	38767	36864	43986	47772	46279	47355	47029	49035	48955	42873	44147	47694	44593	46853	52394
Neimenggu	13504	14751	15373	18264	21676	24765	27604	31819	37280	36435	38248	39480	33030	24906	24897	27914
Liaoning	66104	69048	77157	76673	80925	84654	80977	87180	94885	99586	85366	87839	88858	95317	99880	111931
Jilin	25642	28456	32509	31731	39393	45313	44815	49961	48008	49774	49276	48252	45530	36376	42323	44472
Helongjiang	44203	45068	48205	50717	54159	61854	66599	65118	62660	62648	56598	54942	47406	37155	44394	44205
Shanghai	67048	80201	90145	95129	132859	134952	148500	153361	165755	168173	171798	183932	183462	188138	198646	228621
Jiangsu	128028	138876	160482	195333	273273	315831	342765	401920	466159	498801	520303	543438	560002	560263	635279	669084
Zhejiang	80120	102761	129393	159589	185069	223484	253687	278110	311042	338398	364710	376553	398091	458038	534724	582981
Anhui	28405	29875	36163	49465	59697	64169	81087	103047	119342	129319	133558	135829	140452	147149	175318	194688
Fujian	35716	40238	47593	59270	63269	76737	96884	114492	122544	135866	126572	132155	140325	160922	171452	185622
Jiangxi	22064	25797	27123	28241	33055	34823	37517	38152	43512	43469	46548	50620	61897	85255	105593	124326
Shandong	91142	96637	116470	160420	164620	190329	228608	254013	279331	286352	297845	301480	304820	308339	278787	341159
Henan	51181	59692	64879	71494	92571	101467	118041	128323	152252	161444	158858	166279	162504	166807	191570	203080
Hubei	61226	62100	67403	72751	91161	97924	113920	122748	133061	140741	135481	136608	139990	155547	178330	192168
Hunan	38044	39752	44942	50253	63843	72637	85783	100032	103414	107432	114869	119345	130829	146948	157277	177561
Guangdong	119359	147233	199464	238684	283650	344692	410805	492327	501718	506862	501696	515649	565287	762733	803208	872238
Guangxi	17947	18940	20141	23243	29856	33987	40135	41268	40664	41208	38269	39903	36857	39961	47420	45821
Hainan	1225	1209	1262	1726	4210	4893	5397	6787	6962	7514	7713	7840	7715	8160	8903	8961
Chongqing	24619	26826	31563	34421	35005	37078	40698	46122	52612	58354	61520	68055	79149	91973	97602	105712
Sichuan	66382	68584	78849	86736	85921	83800	82485	98010	109708	119676	116842	124614	144821	158847	170777	189829
Guizhou	9779	10737	11365	11458	13093	15087	15886	18732	23888	23969	23537	24124	28290	33357	37757	41496
Yunnan	14798	16027	17819	19754	21110	22552	25092	27817	28483	30523	39535	41116	46576	49667	57157	60369
Shaanxi	53656	59458	65072	64752	68040	73218	73501	82428	93494	97138	92618	94755	98188	96710	115319	118807
Gansu	16795	16696	18769	20118	21158	21661	21332	24290	25047	27122	25859	25759	23738	22214	25956	26814
Qinghai	2590	2610	2915	2501	4603	4858	5006	5181	4767	4731	4008	4166	5656	4301	5476	4423
Ningxia	4046	4412	5565	5153	6920	6378	7358	8073	8234	9500	9247	9004	9859	11077	12016	12169
Xinjiang	6986	7408	8863	8810	12655	14382	15451	15671	15822	15662	16949	16945	15212	15022	13820	14109
