# Supplementary material for: Spatio-temporal comprehensive measurement of China’s agricultural green development level and associated influencing factors
Source: PLoS One. 2023 Aug 4;18(8):e0288599. doi: 10.1371/journal.pone.0288599 (PMC10403095; doi:10.1371/journal.pone.0288599)
Supplement: S1 File — (ZIP) [file pone.0288599.s001.zip › ntensity of R&D expenditure.xlsx]

## Sheet: Sheet1
Province	2005	2006	2007	2008	2009	2010	2011	2012	2013	2014	2015	2016	2017	2018	2019	2020
Beijing	5.5	5.5	5.4	5.25	5.5	5.82	5.76	5.59	5.61	5.53	5.59	5.49	5.29	5.65	6.3	6.44
Tianjin	2.18	2.18	2.27	2.45	2.37	2.49	2.63	3.99	4.3	4.37	4.69	4.68	3.68	3.68	3.29	3.44
Hebei	0.66	0.66	0.66	0.67	0.78	0.76	0.82	1.06	1.16	1.24	1.33	1.35	1.48	1.54	1.62	1.75
Shanxi	0.76	0.76	0.86	0.9	1.1	0.98	1.01	1.13	1.29	1.26	1.12	1.11	1.02	1.1	1.13	1.2
Neimenggu	0.34	0.34	0.4	0.44	0.53	0.55	0.59	0.97	1.03	1	1.05	1.07	0.89	0.8	0.86	0.93
Liaoning	1.47	1.47	1.5	1.41	1.53	1.56	1.64	2.19	2.32	2.17	1.8	1.83	1.98	1.96	2.05	2.19
Jilin	0.96	0.96	0.96	0.82	1.12	0.87	0.84	1.27	1.27	1.31	1.41	1.34	1.17	1.02	1.27	1.3
Helongjiang	0.92	0.92	0.93	1.04	1.27	1.19	1.02	1.32	1.39	1.33	1.35	1.28	1.19	1.05	1.08	1.26
Shanghai	2.5	2.5	2.52	2.59	2.81	2.81	3.11	3.19	3.35	3.41	3.48	3.51	3.66	3.77	4.01	4.17
Jiangsu	1.6	1.6	1.67	1.92	2.04	2.07	2.17	2.4	2.51	2.55	2.53	2.62	2.63	2.69	2.82	2.93
Zhejiang	1.42	1.42	1.5	1.6	1.73	1.78	1.85	2.1	2.19	2.27	2.32	2.39	2.42	2.49	2.67	2.88
Anhui	0.97	0.97	0.97	1.11	1.35	1.32	1.4	1.54	1.71	1.75	1.81	1.81	1.9	1.91	2.05	2.28
Fujian	0.89	0.89	0.89	0.94	1.11	1.16	1.26	1.34	1.4	1.42	1.47	1.53	1.6	1.66	1.78	1.92
Jiangxi	0.81	0.81	0.89	0.97	0.99	0.92	0.83	0.89	0.95	0.98	1.03	1.13	1.27	1.37	1.56	1.68
Shandong	1.06	1.06	1.2	1.4	1.53	1.72	1.86	2.38	2.48	2.57	2.58	2.67	2.78	2.47	2.12	2.3
Henan	0.64	0.64	0.67	0.66	0.9	0.91	0.98	1.07	1.12	1.16	1.17	1.23	1.3	1.34	1.48	1.64
Hubei	1.25	1.25	1.21	1.31	1.65	1.65	1.65	1.7	1.76	1.81	1.85	1.8	1.88	1.96	2.11	2.31
Hunan	0.71	0.71	0.8	1.01	1.18	1.16	1.19	1.36	1.39	1.42	1.45	1.52	1.68	1.81	1.97	2.15
Guangdong	1.19	1.19	1.3	1.41	1.65	1.76	1.96	2.17	2.31	2.35	2.41	2.48	2.56	2.71	2.87	3.14
Guangxi	0.38	0.38	0.37	0.46	0.61	0.66	0.69	0.86	0.87	0.82	0.72	0.73	0.8	0.74	0.79	0.78
Hainan	0.2	0.2	0.21	0.23	0.35	0.34	0.41	0.49	0.48	0.49	0.45	0.53	0.51	0.55	0.56	0.66
Chongqing	1.06	1.06	1.14	1.18	1.22	1.27	1.28	1.38	1.35	1.38	1.54	1.68	1.82	1.9	1.99	2.11
Sichuan	1.25	1.25	1.32	1.28	1.52	1.54	1.4	1.47	1.51	1.56	1.66	1.69	1.68	1.72	1.88	2.17
Guizhou	0.64	0.64	0.5	0.57	0.68	0.65	0.64	0.62	0.59	0.6	0.59	0.62	0.7	0.79	0.86	0.91
Yunnan	0.52	0.52	0.55	0.54	0.6	0.61	0.63	0.62	0.62	0.61	0.73	0.81	0.85	0.9	0.95	1
Shaanxi	2.24	2.24	2.23	2.09	2.32	2.15	1.99	2.03	2.15	2.11	2.2	2.2	2.15	2.22	2.27	2.42
Gansu	1.05	1.05	0.95	1	1.1	1.02	0.97	1.12	1.11	1.18	1.26	1.26	1.2	1.2	1.26	1.22
Qinghai	0.52	0.52	0.49	0.41	0.7	0.74	0.75	0.86	0.8	0.78	0.58	0.62	0.73	0.63	0.7	0.71
Ningxia	0.7	0.7	0.84	0.69	0.77	0.68	0.73	0.86	0.9	0.96	0.99	1.08	1.22	1.3	1.45	1.52
Xinjiang	0.28	0.28	0.28	0.38	0.51	0.49	0.5	0.54	0.54	0.53	0.56	0.59	0.51	0.5	0.47	0.45
