# Supplementary material for: Spatio-temporal comprehensive measurement of China’s agricultural green development level and associated influencing factors
Source: PLoS One. 2023 Aug 4;18(8):e0288599. doi: 10.1371/journal.pone.0288599 (PMC10403095; doi:10.1371/journal.pone.0288599)
Supplement: S1 File — (ZIP) [file pone.0288599.s001.zip › Area of solar water heaters in rural areas.xlsx]

## Sheet: Sheet1
Province	2005	2006	2007	2008	2009	2010	2011	2012	2013	2014	2015	2016	2017	2018	2019	2020
Beijing	42.1	48.8	56.2	67.1	66.1	66.4	66.2	78.8	74.4	76.8	90.2	90.6	89.7	87.5	87.4	90.1
Tianjin	19.7	22.9	29.8	30.2	32.8	33.2	34	35.2	35.3	35.6	48.3	43.6	41.7	41.7	40.5	40.5
Hebei	404.9	438.9	462.9	492	514.2	535.9	561.7	585.6	605.6	628.3	640.9	668.6	682.9	668.7	624.7	611.4
Shanxi	60	374.2	377	401.9	407	401.6	401.6	403.9	407.7	410.7	411	411	296	294.2	146.4	60.6
Neimenggu	11.6	14.6	22.9	40.2	37.4	45.7	51.6	56.8	62.3	64.1	66.7	70.4	68.2	70.8	71.7	62.3
Liaoning	96	108.7	114.7	121	116.9	109.8	111.5	116.8	127.9	139.2	144.6	148.4	126.8	128.6	90.8	89.9
Jilin	14.7	17.5	19.2	21.4	30.6	38.6	43.8	51.5	64.3	65.4	66.2	67.2	68.4	68.4	68.6	69
Helongjiang	12.4	21.4	25.8	33.8	41.6	49.7	64	68.3	73.1	77.8	81.8	83.8	80.6	81.7	27.5	26.9
Shanghai	42.1	48.8	56.2	67.1	66.1	66.4	69.4	78.2	80.6	84.6	88.6	90.2	90.2	90.2	90.2	90.2
Jiangsu	310.5	332	415	434.9	526.7	588.5	668.1	729.5	776	840.2	860.1	906	921	884.4	1110.4	1121.3
Zhejiang	186.6	280.7	317.7	360.9	408.6	457.1	507	554.9	595	623.6	650.6	671.8	677.3	682.8	608.3	577
Anhui	172.9	224.5	262.1	307.5	373.2	422.1	464.4	503.1	525	539.6	568.6	585.4	595.4	604.5	586.2	601.6
Fujian	23.7	28.3	33.2	34.7	35.8	37.3	39.5	40.7	41.2	39.1	39.1	39.1	38.2	34.3	34	33.7
Jiangxi	17.8	32.9	46.1	61.6	81.2	101.7	130.9	151.4	174.1	184.8	197.6	207.4	215.1	219	197.5	213.2
Shandong	525.1	575.8	647.1	724.8	797.2	883.2	967.6	1055.3	1119	1164.2	1262.8	1297.6	1319.2	1349.5	1332.7	1420
Henan	122.1	146.5	174.3	213	279.1	341.2	398.7	444	488.3	531.6	562.8	602.8	635.1	638.9	612	536
Hubei	82.4	99.9	125.2	163	191.4	227.7	259.3	292.4	313.5	325.8	328	336.5	340.9	339.8	310.8	315.1
Hunan	57.2	69	79.8	96.7	106.5	124.5	143.1	164	183	202.6	216.5	227.2	237.8	246.4	241.4	218.5
Guangdong	0.7	0.7	3	5.3	8	15.3	22.3	29.9	29.9	72.5	77.2	80.6	85.2	88.3	174.1	184.5
Guangxi	12.2	17.3	23.5	30.1	35.8	46.1	51	67.1	78.4	95.3	107.3	115.6	142.3	161.2	151	153.5
Hainan	392.5	392.7	392.7	392.7	392.8	390.2	390	389.9	389.7	389.5	389.3	389.2	389.2	389.2	389.2	389.2
Chongqing	0.9	1.4	1.9	2.8	6.7	10.9	17.3	26.9	43.6	52.2	60.3	65.8	69	70.6	70.4	65.8
Sichuan	28.2	34.1	36.3	39.9	48.8	68.9	98.4	122	152.3	182.2	199.7	207.7	214.8	220.9	225.4	218.9
Guizhou	360.8	361.8	286.1	290.4	31.7	37.9	41.9	48.6	54.6	63.8	77.8	86.5	89	89.1	81.6	90.9
Yunnan	111.7	139.6	151.1	173.1	184.3	191.8	210.2	261.8	303.1	339.3	380.4	459.1	486.8	506	503.9	527.7
Shaanxi	53	66.4	80.4	97.3	103.7	119.9	133.8	147.5	155.6	190.5	208.1	219.3	221.4	219	215.6	219.4
Gansu	36.2	41.8	48.1	54.8	59.5	66.9	76.2	82.4	99.3	116.6	126.6	136.8	154	160.7	162.8	171.5
Qinghai	2.4	2.4	2.4	2.4	2.4	2.6	2.8	3.2	7.2	7.2	14.9	14.9	14.9	14.9	14.9	14.9
Ningxia	13.2	16.2	18.4	20.7	23.2	25.7	28.3	32.5	35.2	38.1	64.9	96.8	128.6	146.3	144.2	144.5
Xinjiang	31.6	32.6	33.2	44.5	47	48.6	48.9	51.4	51.9	52.1	52.4	53.6	53.5	57.5	2.4	2.6
