# Supplementary material for: Spatio-temporal comprehensive measurement of China’s agricultural green development level and associated influencing factors
Source: PLoS One. 2023 Aug 4;18(8):e0288599. doi: 10.1371/journal.pone.0288599 (PMC10403095; doi:10.1371/journal.pone.0288599)
Supplement: S1 File — (ZIP) [file pone.0288599.s001.zip › Replanting index.xlsx]

## Sheet: Sheet1
Province	2005	2006	2007	2008	2009	2010	2011	2012	2013	2014	2015	2016	2017	2018	2019	2020
Beijing	0.895609	0.930503	0.857808	1.38973	1.40845	1.41644	1.36486	1.28112	1.09403	0.909504	0.807114	0.693481	0.589612	0.496022	0.983957	1.09091
Tianjin	1.02842	0.885091	0.885091	0.991385	0.985912	0.990083	1.00499	1.02413	1.00867	1.01624	0.994965	1.01556	1.00618	0.98283	1.24484	1.27184
Hebei	1.27635	1.26595	1.19829	1.3113	1.25993	1.27484	1.28289	1.29035	1.28889	1.2902	1.29985	1.2986	1.28575	1.25744	1.34777	1.34059
Shanxi	0.827115	0.756505	0.796125	0.918783	0.907507	0.896447	0.909509	0.908496	0.901128	0.902184	0.889443	0.885321	0.881989	0.876454	0.910821	0.915237
Neimenggu	0.757956	0.803561	0.796854	0.944566	0.750438	0.801297	0.820511	0.834993	0.850419	0.875232	0.911886	0.967498	0.9723	0.951806	0.772844	0.77267
Liaoning	0.910463	0.868832	0.894989	0.912026	0.755787	0.785121	0.797395	0.81928	0.832595	0.84706	0.871037	0.85289	0.839227	0.846227	0.813782	0.827425
Jilin	0.887907	0.893554	0.902768	0.917465	0.724155	0.749409	0.754458	0.774484	0.803953	0.841332	0.856941	0.867003	0.871112	0.870354	0.815763	0.820297
Helongjiang	0.839973	0.89408	0.949631	0.969899	0.764029	0.784777	0.809573	0.83378	0.855769	0.880706	0.900903	0.89602	0.893239	0.897089	0.833828	0.839643
Shanghai	1.28086	1.27388	1.27134	1.63033	2.1981	2.21785	2.24893	2.14293	2.08989	1.97396	1.853	1.5999	1.49217	1.48925	1.63148	1.59136
Jiangsu	1.50961	1.45903	1.45461	1.57329	1.63512	1.65748	1.66669	1.66889	1.67212	1.67729	1.69135	1.67135	1.65229	1.64438	1.81985	1.82859
Zhejiang	1.33614	1.18393	1.15005	1.24884	1.20058	1.17165	1.24082	1.12908	1.1114	1.01457	1.00879	0.985669	1.00207	1.00081	1.54948	1.56102
Anhui	1.4661	1.4661	1.48263	1.56501	1.52566	1.53604	1.53281	1.5251	1.52056	1.52339	1.52402	1.51574	1.5091	1.49504	1.58321	1.58321
Fujian	1.66789	1.55876	1.46856	1.54361	1.4961	1.4505	1.40396	1.3462	1.31343	1.27442	1.24087	1.18935	1.19089	1.21282	1.76827	1.80472
Jiangxi	1.78022	1.75573	1.74597	1.89385	1.7518	1.78444	1.79769	1.8154	1.826	1.83681	1.84527	1.81757	1.81364	1.80036	2.02866	2.07393
Shandong	0.139623	0.139857	0.139467	0.143215	0.140553	0.141262	0.142084	0.142305	0.143787	0.144831	0.144869	0.14826	0.146341	0.145933	0.169192	0.168511
Henan	1.71666	1.72562	1.73703	1.78916	1.73297	1.74242	1.74697	1.76379	1.7918	1.8147	1.83567	1.83735	1.81607	1.82058	1.95319	1.96186
Hubei	1.49334	1.43459	1.41299	1.5293	1.37706	1.38927	1.40675	1.45327	1.46441	1.4814	1.51975	1.50773	1.51953	1.51892	1.63901	1.67227
Hunan	2.10888	2.15834	1.87124	2.00916	1.89896	1.94755	1.97634	2.00174	2.01294	2.02425	2.0132	1.9987	1.99232	1.95358	2.23818	2.31459
Guangdong	1.47896	1.34603	1.31955	1.51737	1.69767	1.66735	1.63993	1.63313	1.62615	1.61869	1.6115	1.61152	1.63428	1.65433	2.30252	2.35242
Guangxi	1.43921	1	1	1	1.31261	1.31433	1.35621	1.35078	1.35835	1.31073	1.35793	1.35724	1.36059	1.36175	1.81074	1.84645
Hainan	1.02624	1.07748	1.06948	1.07978	1.08576	1.07789	1.07679	1.08239	1.063	1.074	1.04353	1.01271	0.982061	0.986902	1.42728	1.42082
Chongqing	1.54065	1.37478	1.38868	1.39055	1.27573	1.2812	1.3168	1.35451	1.35129	1.33976	1.3624	1.39897	1.40921	1.41298	1.78898	1.80328
Sichuan	0.268015	0.28379	0.367557	0.6198	0.549079	1.36289	1.36816	1.38435	1.39153	1.39255	1.40403	1.41006	1.42376	1.42976	1.85434	1.88436
Guizhou	0.907393	0.907393	0.910472	1.0299	1.0478	1.07076	1.10097	1.13853	1.18513	1.21504	1.22143	1.23544	1.25195	1.21207	1.5785	1.57671
Yunnan	2.35912	2.26984	2.27467	2.50093	2.52554	2.64419	2.81604	2.93634	3.05092	3.12662	3.17273	2.9239	2.96686	2.99445	3.46591	3.51378
Shaanxi	0.671789	0.599411	0.604568	0.778142	0.793791	0.801501	0.788368	0.789708	0.773069	0.758396	0.755634	0.788059	0.758091	0.754721	1.02202	1.02275
Gansu	0.741539	0.74499	0.763168	0.830388	0.728003	0.740328	0.755278	0.765558	0.777753	0.780504	0.701885	0.698831	0.695406	0.701797	0.735497	0.754744
Qinghai	0.356933	0.405247	0.39891	0.500184	0.466514	0.465998	0.474095	0.475735	0.480585	0.481714	0.47653	0.483034	0.478817	0.476631	0.496632	0.514055
Ningxia	0.866173	0.874054	0.941047	1.08301	0.935486	0.937281	0.938521	0.916816	0.895324	0.876429	0.877451	0.86825	0.878363	0.903171	0.964531	0.982098
Xinjiang	0.935371	1.06028	1.04887	1.06877	0.894535	0.92915	0.970417	0.997793	1.01009	1.15958	1.18061	1.19185	1.15697	1.19342	0.876595	0.892594
