# Supplementary material for: Spatio-temporal comprehensive measurement of China’s agricultural green development level and associated influencing factors
Source: PLoS One. 2023 Aug 4;18(8):e0288599. doi: 10.1371/journal.pone.0288599 (PMC10403095; doi:10.1371/journal.pone.0288599)
Supplement: S1 File — (ZIP) [file pone.0288599.s001.zip › Total biogas production from rural biogas digesters.xlsx]

## Sheet: Sheet1
Province	2005	2006	2007	2008	2009	2010	2011	2012	2013	2014	2015	2016	2017	2018	2019	2020
Beijing	1002.7	575.6	1280.6	2245.4	2285.9	2308.6	2185.8	2617.3	2524.1	2474.1	2461.3	1687.6	1001.6	1276.9	1276.9	1276.9
Tianjin	1187.9	289.8	611.6	833	1713.4	1835.3	2135.7	3726.5	3705.2	2700.6	2824.5	2569.2	2419.7	1510	1510	1510
Hebei	41752.2	65236.8	75608.2	86751.6	94337.4	94648.5	99320.7	95207.9	90856.4	84259.3	75529.7	70382.3	45360.9	10736.2	10736.2	10736.2
Shanxi	4155	6457.4	13796.8	18236.8	20885.9	18402.7	19042.8	19144.4	18991	17845.2	13351.9	8958.6	6068.2	1310.6	1310.6	1310.6
Neimenggu	1081.3	2518.3	4628.2	8047.3	12524.3	14646.5	13738.7	13217.6	13766.8	12201.1	9895.6	7484.2	4401.6	2569.3	2569.3	2569.3
Liaoning	9170.6	10313.1	10963.8	12637.8	13440.3	16454.7	13768.4	15775.3	16131.6	12739	12751.4	13043.9	8484.6	4340.7	4340.7	4340.7
Jilin	1186.9	1302	1888.5	2228.9	2866.2	3026.8	3860.9	4065.9	4351.1	4591.4	4701	4701	1769.4	1769.4	1769.4	1769.4
Helongjiang	1617.4	2187.2	4289.4	7597.2	4853	6821.7	8676.7	9659.4	10022.5	9462.3	6969.9	6697.4	4945.2	4082.2	4082.2	4082.2
Shanghai	57.6	441.4	441.4	441.4	441.4	441.4	737.8	799.4	1564.6	1993.5	2272	2045.1	1652.2	1492.2	1492.2	1492.2
Jiangsu	10863.9	8702.2	11170.9	14372.6	19188.1	23206.6	28698.2	31245.7	30459.4	35659.1	32347	37197.3	29666.2	19847.2	19847.2	19847.2
Zhejiang	4236.4	5747.8	8900.5	12290.8	13377.4	14239.1	17734	19717.3	18508.6	15581.2	13176.8	11895.5	8835	6937	6937	6937
Anhui	17097.4	12105.3	17068.8	18288.9	21093.8	23539.2	24817.3	32158.2	27993.2	28114.8	28513.2	27651.5	24400.4	5558.6	5558.6	5558.6
Fujian	15140.5	17651	22218.1	24821.6	25638.3	23611.8	32441.8	32307.5	30425	30010	30070	28355	21300.1	14166.8	14166.8	14166.8
Jiangxi	40757.7	43099.4	43400.9	46116.4	52316.3	53932.7	60419.7	62846.3	65075.8	62171	51411.9	54317	51447.2	11761.8	11761.8	11761.8
Shandong	16675.8	21974.8	35219.5	52992	70069.9	81163.7	85156.4	93713.5	95258	96769.1	92733.5	90846.8	61147.7	21622.7	21622.7	21622.7
Henan	65587.2	72932.7	91788.9	112586	121579	130618	124206	139053	139215	136690	143343	141506	111719	33575.4	33575.4	33575.4
Hubei	35988.8	44881.2	63545.5	75261.9	90674.8	103034	101718	105506	105929	96221.8	98411.1	98373.4	91527.9	16303	16303	16303
Hunan	79449.4	77915.4	84307.9	88435.7	80962.6	85012.5	91936.5	96579.3	99017	100846	98735.4	88947.2	84462.2	14182.9	14182.9	14182.9
Guangdong	8085.9	10143	17839.1	21556.3	21635.8	23991.3	26204.4	35202.6	35399.2	35787.9	34181.2	35588.1	25133	21723	21723	21723
Guangxi	109635	113241	125102	134994	120425	126700	176953	158081	158687	158758	156679	150707	129702	5464	5464	5464
Hainan	14874.3	15903.9	16790.6	22105.3	27849.5	29922.9	35275.6	32595.1	33730.5	34048.5	35003.8	34618.3	34394.5	11737.6	11737.6	11737.6
Chongqing	20807.3	22573.3	26557	30061.4	37369.2	42931.9	46620.5	44987.4	44304.9	44896.4	42017.8	43987.7	36976.4	5575.6	5575.6	5575.6
Sichuan	102997	121912	139956	156626	176136	192240	214486	225288	235457	236642	273288	216982	196157	35716.8	35716.8	35716.8
Guizhou	36380.8	45892.7	66331.8	76756.8	80961	74761.9	72145.9	69224	67220.6	68024.7	61615.8	52438.6	45598.6	7051.1	7051.1	7051.1
Yunnan	70640.6	83607.9	92069.1	97990.4	113726	115610	128416	131599	130798	130802	128625	134746	133776	9848.8	9848.8	9848.8
Shaanxi	9930.1	15446.4	19148	27604.4	32576.3	30767.5	32318.4	33380.3	31044.8	26670.1	27418	26090.5	24697.1	3956.7	3956.7	3956.7
Gansu	4511	6257.2	10580.3	15426.7	27338	34084.3	35638.2	38324.3	40579.6	40125.5	35795.9	33030	33807.6	4207	4207	4207
Qinghai	401.4	1018.7	1985.9	2886	4012.1	3765.4	3737	3456.3	3187.5	3187.5	2154.3	2154.3	2587.3	187.3	187.3	187.3
Ningxia	2365.3	3030.7	4507.5	4899.9	5045.2	6008.3	6252	6520.4	4298.3	2922.7	2793.9	2809.9	1670	702.5	702.5	702.5
Xinjiang	1240.9	3076.1	5130.2	8169.4	9211.4	13146.6	13953.3	13109.2	12864.9	11736.6	13826.9	12080.9	7140	1079.9	1079.9	1079.9
