# Supplementary material for: Spatio-temporal comprehensive measurement of China’s agricultural green development level and associated influencing factors
Source: PLoS One. 2023 Aug 4;18(8):e0288599. doi: 10.1371/journal.pone.0288599 (PMC10403095; doi:10.1371/journal.pone.0288599)
Supplement: S1 File — (ZIP) [file pone.0288599.s001.zip › Proportion of financial expenditure.xlsx]

## Sheet: Sheet1
Province	2005	2006	2007	2008	2009	2010	2011	2012	2013	2014	2015	2016	2017	2018	2019	2020
Beijing	152.69	129.011	102.511	121.774	142.01	158.64	187.34	222.69	297.62	343.67	424.78	443.55	518.35	576.04	584.62	497.33
Tianjin	125.78	121.18	267.95	38.5397	63.69	67.14	91.78	100.98	123.03	134.91	156.08	161.02	158.36	165.71	161.51	154.82
Hebei	217.046	220.479	111.974	151.898	264.78	312.66	366.1	443.62	511.11	583.52	712.49	800.79	782.91	906.27	978.27	988.74
Shanxi	165.376	186.381	845.355	109.693	198.47	201.71	241.45	309.63	339.69	327.85	394.46	432.02	477.91	581.34	626.04	653.68
Neimenggu	402.72	493.934	108.518	160.718	222.36	281	391.68	450.83	466.58	517.69	675.58	729.02	807.71	903.96	874.73	867.58
Liaoning	140.428	141.349	121.801	149.293	240.71	289	329.2	405.02	466.52	443.85	446.07	480.73	459.23	461.74	502.57	504.83
Jilin	169.801	217.391	80.0709	107.336	204.45	238.94	255.57	291.3	318.26	308.68	408.61	550.5	554.77	537.55	564.35	577.76
Helongjiang	247.21	360.44	106.018	148.151	192.42	338.06	355.98	430.39	461.7	487.67	681.48	801.77	815.16	834.47	881.99	914.53
Shanghai	165.69	324.18	62.6016	78.9711	107.45	151.93	161.54	217.97	187.25	202.34	267.37	327.41	456.53	469.88	523.1	473.8
Jiangsu	409.73	686.48	193.633	276.16	403.27	489.16	618.13	754.09	868.34	899.31	1008.6	985.62	918.22	996.67	1032.37	1091.25
Zhejiang	884.38	100.619	142.149	177.417	236.08	290.37	373.32	408.2	513.03	524.59	739.08	722.41	696.69	724.46	744.24	764.89
Anhui	112.115	121.724	103.516	136.752	259.21	292.52	351.87	430.47	478.17	502.69	577.74	624.83	681.91	704.86	736.27	924.29
Fujian	47.881	60.232	61.4904	80.4268	120.89	160.34	207.89	244.16	312.22	320.32	441.86	410.58	447.7	431.51	442.06	450.05
Jiangxi	118.979	146.137	103.567	147.016	203.41	232.34	564	384.77	438.54	500.15	557.3	580.9	607.71	599.41	619.8	740.31
Shandong	905.11	104.3	163.013	235.3	369.35	465.98	480.48	673.82	748.14	772.84	964.42	943.44	953.59	998.5	1075.98	1065.29
Henan	151.824	152.696	152.513	209.586	361.6	399.19	376.23	551.73	629.85	661.94	791.63	807.06	916.81	1001.08	1059.7	1145.4
Hubei	159.185	169.54	127.574	176.701	254.92	305.44	394.26	419.02	465.34	483.8	616.57	704.59	714.73	785.55	828.21	868.9
Hunan	226.576	253.858	125.918	176.375	276.29	322.65	420.34	447.74	516.55	557.59	676.24	729.75	782.42	925.57	978.68	987.71
Guangdong	143.189	161.326	172.529	192.602	279.21	325.02	314.86	539.56	595.28	557.59	811.9	715.44	754.4	909.78	957.68	1125.81
Guangxi	150.8	166.075	89.8179	139.397	210.74	260.26	105.63	369.07	371.9	391.29	497.53	573.48	646.87	656.58	747.21	904.38
Hainan	276.98	301.76	229.619	55.4118	83.08	87.68	198.91	123.62	139.03	146.3	164.24	179.04	198.42	227.71	251.4	268.57
Chongqing	149.771	178.9	55.9657	76.7242	125.42	159.18	545.7	256.35	281.94	291.62	331.33	347.99	347.57	366.77	389.53	416.76
Sichuan	426.012	455.624	175.654	242.609	322.76	401.76	278.47	654.95	741.78	826.59	926.65	988.71	1023.13	1310.89	1288.42	1339.36
Guizhou	212.683	225.013	87.5347	121.711	204.13	246.76	409.8	361.87	400.31	447.19	534.26	629.38	612.05	664.84	998.9	1024.31
Yunnan	270.602	310.574	127.598	177.775	267.28	327.21	126.53	518.6	538.97	594.45	641.52	712.92	674.82	824.2	117.2	1100.13
Shaanxi	322.987	349.275	100.087	146.292	220.72	267.16	333.79	376.45	419.62	445.97	520.58	543.3	545.4	626.79	684.18	742.25
Gansu	322.924	266.498	847.431	107.336	158.95	196.27	237.66	302.37	346.58	366.17	497.05	488.1	520.79	678.35	716.76	775.83
Qinghai	71.648	75.625	292.656	42.4407	57.85	69.5	104.74	134.31	159.69	190.04	204.41	232.35	233.12	267.85	324.09	279.8
Ningxia	93.249	101.141	279.206	45.1996	68.68	94.23	112.19	139.8	149.38	157.05	166.27	201.29	222.39	219.06	218.16	253.45
Xinjiang	109.778	162.509	984.255	143.157	196.78	220.5	297.59	365.39	387.42	477.27	605.34	717.02	612.49	753.25	977.41	1127.88
