# Supplementary material for: Spatio-temporal comprehensive measurement of China’s agricultural green development level and associated influencing factors
Source: PLoS One. 2023 Aug 4;18(8):e0288599. doi: 10.1371/journal.pone.0288599 (PMC10403095; doi:10.1371/journal.pone.0288599)
Supplement: S1 File — (ZIP) [file pone.0288599.s001.zip › Total amount of agricultural subsidies.xlsx]

## Sheet: Sheet1
Province	2005	2006	2007	2008	2009	2010	2011	2012	2013	2014	2015	2016	2017	2018	2019	2020
Beijing	461.58	773.33	187.43	199.838	347.82	294.3	339.27	430.76	510.67	567.4	995.39	1120.37	1034.18	1246.22	1074.61	872.94
Tianjin	300.72	464.33	155.725	185.012	261.07	355.29	485.42	590.26	723.03	823.7	922.16	1146.48	882.35	561.44	797.47	543.72
Hebei	210.332	525.182	99.3755	132.497	149.57	178.75	239.37	283.51	321.28	367.83	476.59	555.7	455.35	668.09	707.2	857.35
Shanxi	93.004	143.663	62.5721	101.176	85.31	111.57	142.33	160.45	186.08	219.05	255.47	256.7	281.91	370.52	483.59	477.16
Neimenggu	158.001	235.35	121.932	170.44	210.03	237.75	301.4	363.24	480.22	540.3	560.2	592.33	340.12	414.92	541.22	487.93
Liaoning	259.72	365.017	171.783	217.221	289.66	360.31	442.58	595.19	807.26	849.5	494.34	392.74	409.64	462.51	546.42	558.67
Jilin	482.906	583.563	46.1155	85.3743	82.58	108.9	154.17	166.29	214.22	273.29	341.86	383.35	394.45	375.17	330.08	366.59
Helongjiang	435.75	589.142	691.666	98.5375	104.17	141.13	179.71	205.6	301.07	332.11	350.52	387.08	456.7	415.7	555.79	444.84
Shanghai	142.29	366.6	366.76	468.625	602.36	475.47	579.29	627.44	712.92	801.29	1173.88	1588.04	1531.42	2091.13	1634.92	1419.49
Jiangsu	142.1	451.891	311.22	361.79	474.93	624.53	812.06	858.13	1006.8	1221.64	1535.59	1440.12	1500.54	1599.6	1697.55	1818.13
Zhejiang	636.83	162.968	154.635	193.95	224.61	272.3	338.43	307.82	332.93	389.01	541.21	788.93	910.17	1158.88	1627.68	1021.67
Anhui	306.798	434.996	899.646	147.875	165.85	236.18	280.76	348.03	459.8	558.55	609.65	669.06	1013.8	998.56	1156.75	860.18
Fujian	63.207	130.347	615.597	75.0936	78.44	107.68	146.24	178.86	259.78	269.74	378.7	572.24	516.06	623.52	558.87	422.41
Jiangxi	116.081	251.58	515.325	70.782	79.71	102.47	125.34	176.7	201.21	226.81	331.44	380.12	1075.92	676.15	1046.38	728.41
Shandong	201.713	657.001	266.951	289.46	311.93	388.4	401.7	468.09	618.5	777.92	920.57	1012.46	1122.67	1109.72	1070.25	1053.86
Henan	326.166	843.679	111.265	135.382	130.89	165.3	191.3	237.97	309.12	431.74	645.21	879.33	693.61	1152.43	1381.48	1063.83
Hubei	159.085	524.908	562.17	85.2202	112.34	119.63	161.33	201.73	320.36	364.31	545.16	588.48	716.54	848.56	924.62	743.36
Hunan	140.534	395.987	901.604	120.016	144.05	186.98	276	302.21	388.27	463.96	551.26	640.66	2180.53	787.31	952.34	785.71
Guangdong	1379.51	238.51	240.405	283.294	358.63	407.64	518.16	623.28	664.77	770.11	1174.16	1515.29	529.69	2083.14	2413.84	1574.89
Guangxi	547.36	111.021	586.447	72.3033	104.08	103.87	118.73	162.07	212.33	269.34	317.52	364.99	119.92	648.84	835.09	419.33
Hainan	113.85	42.31	126.756	22.5139	28.9	36.81	39.57	52.22	61.51	72.97	83.03	116.38	815.64	149.81	153.71	178.93
Chongqing	639.57	883.39	910.845	124.614	177.08	251.26	394.46	500.39	536.08	577.79	627.82	684.56	724.79	766.54	800.09	511.04
Sichuan	1590.6	162.968	108.78	136.475	154.05	179.19	268.56	325.98	381.81	528.13	514.08	550.93	198.82	698.87	893.64	711.17
Guizhou	342.23	434.996	274.209	46.5094	43.74	53	65.52	100.65	109.46	101.29	127.71	131.91	464.75	246.21	439.93	209.7
Yunnan	521.94	130.347	45.5513	67.5136	75.78	86.66	122.96	148.84	174.51	182.22	183.62	216.49	165.99	439.78	554.02	363.78
Shaanxi	920.81	251.58	58.4991	86.7798	97.07	126.84	147.13	182.05	259.42	330.57	406.01	433.15	477.73	537.9	634.68	497.58
Gansu	524.29	65.7001	27.6638	44.7835	45.47	56.82	65.88	80.52	73.19	78.75	121.61	196.45	166.9	170.39	220.71	206.35
Qinghai	124.86	84.3679	96.861	20.4838	22.93	30.6	27.98	57.98	86.62	95.04	128.45	119.74	137	114.32	158.26	128.93
Ningxia	164.85	52.4908	174.252	33.3778	42.56	61.89	81.51	109.63	133.79	104.07	145.96	182.14	187	198.49	185.48	121.91
Xinjiang	114.814	395.987	59.373	88.8805	79.03	95.28	140.1	183.49	243.05	286.76	323.04	326.57	329.3	317.81	309.94	293.55
