# Supplementary material for: Spatio-temporal comprehensive measurement of China’s agricultural green development level and associated influencing factors
Source: PLoS One. 2023 Aug 4;18(8):e0288599. doi: 10.1371/journal.pone.0288599 (PMC10403095; doi:10.1371/journal.pone.0288599)
Supplement: S1 File — (ZIP) [file pone.0288599.s001.zip › Total amount of rural social relief.xlsx]

## Sheet: Sheet1
Province	2005	2006	2007	2008	2009	2010	2011	2012	2013	2014	2015	2016	2017	2018	2019	2020
Beijing	226.616	250.954	374.205	179.281	209.328	234.29	275.9	354.88	424.31	469.13	509.01	363.38	795.38	835.65	972.98	1055.86
Tianjin	325.213	372.05	515.659	79.5714	105.716	115.9	137.74	168.34	201.17	229.28	259.56	377.92	459.58	505.46	5055.98	518.88
Hebei	485.292	725.068	828.572	820.134	27.3216	317.42	35.78	426.23	470.21	528.62	585.62	839.27	976.88	1137.84	1227.98	1412.67
Shanxi	570.427	560.873	680.089	182.822	218.381	236.94	274.46	321.6	354.61	419.02	450.72	533.45	542.28	646.63	671.64	711.34
Neimenggu	418.242	324.628	401.224	15.2035	191.518	274.97	292.44	369.97	435.47	491.01	531.76	605.26	642.54	704.14	1137.84	726.52
Liaoning	1308.71	1650.38	2024.17	492.081	469.967	518.07	579.84	657.36	727.27	824.03	895.91	995.1	1145.49	1340.54	671.65	1441.3
Jilin	793.45	1048.89	818.202	154.367	19.9856	250.44	253.36	298.99	304	360.19	390.2	462.28	497.59	550.8	707.2	687.78
Helongjiang	967.071	1098.15	1349.26	217.058	228.625	339.64	306.06	392.05	458.2	542.33	602.68	728.73	732.41	928.55	1463.57	113.27
Shanghai	50.2373	720.825	1006.74	274.217	334.967	336.08	362.56	417.5	443.01	468.01	498.13	543.16	988.81	1061.03	634.1	999.77
Jiangsu	45.376	637.112	838.542	212.534	231.523	299.17	364.48	481.65	557.77	631.15	709.59	838.06	897.93	801.78	124.09	1416
Zhejiang	255.527	289.424	361.897	79.848	141.522	153.08	206.39	291.82	345.44	397.64	435.54	541.7	631.19	862.53	954.65	1073.94
Anhui	4838.65	484.508	650.938	204.35	228.201	303.96	334.15	392.98	459.19	533.64	575.82	691.54	761.59	394.56	468.15	1084.06
Fujian	94.099	102.766	616.918	905.712	109.291	132.85	148.24	184.92	205.28	240.66	258.71	341.77	348.99	663.93	761.06	507.89
Jiangxi	372.631	393.028	486.189	1261.45	179.36	219.34	233.02	272.75	323.06	378.84	422.35	510.18	582.23	321	1253.99	817.76
Shandong	439.691	587.856	675.428	251.774	285.053	342.79	416.77	501.54	596.48	681.98	763.53	904.64	992.66	1131.96	1298.45	1444.63
Henan	628.849	679.66	828.252	281.224	330.234	213.62	461.22	549.56	631.61	731.41	790.87	945.83	1067.4	1160.23	117.2	1457.14
Hubei	599.442	711.377	1069.87	211.286	281.3	243.98	368.42	449.29	501.13	605.7	717.63	858.7	978.82	1092.3	1095.57	1267.01
Hunan	749.416	839.972	1025.54	220.984	310.312	360.75	396.4	484.44	527.71	625.94	661.97	781.79	874.41	1017.9	1508.02	1160.33
Guangdong	435.836	393.745	492.191	283.479	362.834	401.5	469.58	548.65	61.04	756.97	797.01	1064.91	1146.31	1423.33	769.7	1703.48
Guangxi	199.286	309.193	31.989	110.67	128.977	203.69	217.07	250.64	282.33	348.12	387.18	40.63	538.95	648.65	208 .87	816.76
Hainan	114.568	117.149	138.928	358.84	49.4349	79.2	73.8	94.04	106.15	115.88	142.52	174.77	184.01	183.08	772.13	221.91
Chongqing	327.589	431.288	527.904	138.968	172.267	234.62	239.98	338.76	403.05	431.89	502.94	569.63	640.55	704.82	1644.17	880.03
Sichuan	649.986	804.604	894.102	272.124	448.955	455.91	531.65	645.79	680.21	833.51	927.01	1111.75	1320.17	1501.35	537.71	1762.3
Guizhou	229.059	253.478	276.238	70.8014	107.457	150.04	140.76	194.78	235.4	264.52	299.72	340.33	367.23	498.74	846.23	589.03
Yunnan	333.081	290.334	341.539	170.48	224.71	304.1	304.69	384.5	439.06	505.45	584.08	648.69	692.38	750.33	107.92	915
Shaanxi	502.75	765.679	697.609	159.014	245.557	287.1	315.61	365.43	421.16	497.75	541.4	631.99	655.48	718.22	793.86	155.78
Gansu	396.647	475.215	425.362	1068.67	153.698	199.75	215.69	279.22	296.14	346.77	376.22	621.31	464.81	468.16	504.77	853.54
Qinghai	120.968	136.332	176.788	511.79	65.5673	94.14	189.5	163.57	179.51	162.01	148.01	189.34	196.17	209.57	230.8	529.14
Ningxia	57.117	70.364	112.041	254.973	37.049	47.68	35.03	71.95	89.6	102.77	116.43	146.23	164.24	162.32	175.99	267.71
Xinjiang	208.521	236.085	322.979	909.273	109.06	177.49	166.4	201.64	227.79	263.17	300.85	371.9	504.37	526	579.06	185.54
