# Supplementary material for: Spatio-temporal comprehensive measurement of China’s agricultural green development level and associated influencing factors
Source: PLoS One. 2023 Aug 4;18(8):e0288599. doi: 10.1371/journal.pone.0288599 (PMC10403095; doi:10.1371/journal.pone.0288599)
Supplement: S1 File — (ZIP) [file pone.0288599.s001.zip › funds.xlsx]

## Sheet: Sheet1
Province	2005	2006	2007	2008	2009	2010	2011	2012	2013	2014	2015	2016	2017	2018	2019	2020
Beijing	84.9	165.5	29.3	295.8	208.7	231.4	412.5	342.6	433.5	624.4	412.5	674.2	665.4	399.45	308.81	236.9
Tianjin	71.4	40.8	23	59.1	103.7	109.7	126.4	157.5	191.3	278.9	126.4	53.2	71.2	66.46	242.29	60.72
Hebei	121.4	132.2	42.01	437.9	248.6	370.9	397.5	486.1	490	455.5	397.5	399.6	605.8	433.55	502.5	817.27
Shanxi	48.5	63.2	642.9	449.7	157.8	206.9	257.6	328.2	337.2	293.2	257.6	525.7	278.2	12.9	170.3	226.1
Neimenggu	68	104.8	796.8	671.2	155.2	238.9	536.4	445.1	506.8	562.3	536.4	456	419.6	704.14	707.2	154.48
Liaoning	129	145.8	481.7	307.3	204.9	206.9	291.1	683.4	347.6	271.5	291.1	176.2	219.2	1340.54	1463.57	129.73
Jilin	34	43.2	456	304.5	66.1	124.2	110.8	103.4	105.4	98.1	110.8	84.1	91.6	550.8	634.1	147.97
Helongjiang	46.7	54.2	485.1	443.4	107.8	131.3	156.9	218.1	298.5	182.1	156.9	173.6	131.4	928.55	1024.09	211.06
Shanghai	88.1	94.3	250.7	200	160.1	134	220.3	134.1	187.6	250	220.3	205.3	160.4	1061.03	933.38	184.07
Jiangsu	294.3	282.7	951.7	483	369.9	466.4	952.5	657.1	881	880.6	952.5	765.6	715.4	1043.4	1316..55	372.77
Zhejiang	160.3	140.3	465.1	313.8	198	333.7	439.7	375.4	390.4	474.2	439.7	650.6	452.9	801.78	914.93	269.55
Anhui	49.3	52	140.2	376.4	139.2	179.9	439.7	330.2	506	428.7	439.7	498.2	505	862.53	954.67	312.12
Fujian	80.9	59.8	318.3	97	87.2	129.7	229.7	222.5	282.9	193.4	229.7	189.6	224.4	394.56	468.15	179.55
Jiangxi	37.1	37.5	56	138.8	70.4	156.5	235.5	316.1	239.6	231.2	235.5	313.3	315.5	663.93	761.06	194.28
Shandong	238.8	258.1	758.5	339.4	459.5	483.9	693.2	739.1	848	823.8	693.5	780.8	948.8	1131.96	1253.99	306.5
Henan	82.4	95.1	409.1	609.1	121.3	132.2	295.8	209.5	288.1	295.1	295.8	359.8	641.3	1160.23	1298.45	352.29
Hubei	62	67.7	279.7	208.5	150.6	146.8	246.8	285.5	252.7	316.5	246.8	464.7	434.5	1092.3	172	282.13
Hunan	37.7	54	680.5	298.4	146.4	106.6	537.6	190.3	233.9	213.7	537.6	200.4	219.3	1017.9	1095.57	242.687
Guangdong	171.5	164.4	529.3	267.1	240.1	1416.2	292.6	260.2	251.9	303.1	292.6	367.5	366.2	1423.33	508.02	47.44
Guangxi	41.4	41.2	791.6	141	132.3	164.1	261.2	190.5	217.8	200.4	261.2	204.2	184.1	678.65	769.7	99.84
Hainan	6.3	8.3	403.4	53.2	19.7	23.6	22.2	44.7	26.6	21.1	22.2	30.3	54.1	183.08	208.87	64.98
Chongqing	50.2	60.1	584.6	386.1	109.7	176.3	139	186.9	173.3	168.4	139	144.2	222.1	702.82	772.11	172.95
Sichuan	78.3	71.1	587.1	711.6	103.5	89	216	178.3	234	288.2	216	290.4	308.2	1501.35	1644.17	267.01
Guizhou	14.1	19.8	468.5	272.3	21.1	30	137.5	68.9	109.7	170.4	137.5	118.4	216.7	498.74	537.71	188.53
Yunnan	28.4	29	195.4	313.8	79.6	106.2	140.8	132.4	197.1	152	140.8	145.8	142.6	750.33	846.23	205.16
Shaanxi	36.5	41	210	487.4	119.1	179.2	240.4	180.6	221.7	285.4	240.4	317.4	314.5	155.86	107.92	40.91
Gansu	20.4	27.8	117.2	336	44.4	63.9	122.6	121.4	176.2	143.5	122.6	117.6	89.3	718.22	793.86	245.48
Qinghai	5.3	6.1	195.4	189.8	12.3	17	34.9	24.1	36.7	30	34.9	56.3	41.1	468.16	504.77	106.52
Ningxia	12.1	21.3	175	127.6	28.7	34.5	86.9	55.7	72.4	78.6	86.9	101.2	84.4	209.57	230.8	69.38
Xinjiang	33.5	23.3	304.6	226.2	78.2	78.4	288.7	255.1	318.7	392.4	288.7	312.8	385.5	162.32	175.99	54.04
