# Supplementary material for: Spatio-temporal comprehensive measurement of China’s agricultural green development level and associated influencing factors
Source: PLoS One. 2023 Aug 4;18(8):e0288599. doi: 10.1371/journal.pone.0288599 (PMC10403095; doi:10.1371/journal.pone.0288599)
Supplement: S1 File — (ZIP) [file pone.0288599.s001.zip › Proportion of investment.xlsx]

## Sheet: Sheet1
Province	2005	2006	2007	2008	2009	2010	2011	2012	2013	2014	2015	2016	2017	2018	2019	2020
Beijing	20	27	25	20	17.1	1.3	5.2	18.8	0.8	16.7	1.3	10.5	4.8	171.1	14.7	2.1
Tianjin	9.4	8.74	8.2	7.5	4.3	5.5	6.3	1	0	3.6	1	1.3	1	32.5	0.9	0.5
Hebei	149.49	32.27	287	95	84	97.5	69.2	397.2	113.3	135.1	107.5	618.9	46	41.3	23.3	39.9
Shanxi	287.42	228.4	1422	13.52	491	93.7	124	109	58	109	103.3	50.8	146.9	64.9	74.2	123
Neimenggu	208.5	4430	3200	24	196	771.8	498.1	204.7	254.6	418.7	301.5	439.4	469.6	243.5	346.4	267.8
Liaoning	4090	537.5	736	20	173.3	99.8	47.5	90.2	108.5	45.9	65.1	169.6	125.2	206.6	36.6	168.8
Jilin	334	158.6	1	359	295	82.3	51.7	88.5	394.8	98.7	81.9	117.4	133.3	52.1	41.4	523.7
Helongjiang	115.605	3	23	203	102.3	147.3	221.4	87.5	54.7	160.4	39.5	55.8	325.2	69.9	90.3	60.1
Shanghai	500	24.6	3.2	2.1	1.1	0.9	1.9	0.9	4.3	0.2	3.5	3.2	3.7	5.2	3.6	8.9
Jiangsu	64.78	228.9	45.55	432	628	19	15.6	41.3	8	120.9	84.9	14	32.7	107.8	90.5	54.5
Zhejiang	177.263	430.14	200.6	690	658.4	144.7	552.6	36.8	46.2	167.3	228.2	64.4	695.9	309.9	163.9	75.4
Anhui	361.43	371.39	74.85	87.53	217.9	602.6	85	138.2	21.2	564	118.9	29.4	206.4	87.2	115.2	104.1
Fujian	660.04	166.613	27.1	900	123.4	37.1	117.7	38.1	17.1	473.5	189.1	45.4	120.8	47.3	15.1	158.9
Jiangxi	391.93	68.759	13.97	16.2	186.1	355.3	333.6	58.8	118.2	106	69.7	72.8	90.2	113.3	135.7	520
Shandong	147.7	45	60	697	662	102.5	425.3	289.6	86.8	72.6	80.7	82.4	89.7	244.8	147.5	205.4
Henan	118.5	825	336	18	162	35.8	41.9	63.5	58.2	124.6	44	118.7	109.6	26.8	62	195.2
Hubei	85.198	66.6204	266.52	76.26	123.12	278	100.7	81.1	149.7	837.7	82.2	68.4	145	131.7	216.2	238.7
Hunan	79.46	47.3349	322.28	568	439.33	166.3	243.1	64.5	588	265.5	126.7	206.5	282.7	149.1	266.9	273.8
Guangdong	140.3	70.7446	108.13	108.75	87.1	54.6	55.8	258.6	316.2	146.9	315.3	337.1	489.8	75.7	57.3	178.2
Guangxi	87.356	128.837	30.16	61.9	38.56	118.7	100.5	14.5	99	28.5	48.5	191.7	63.1	45.6	76.5	108.7
Hainan	126	130	20	44.6	31	2.3	1.7	6	4	79.3	14.2	177.4	37.5	15.5	85.8	131.9
Chongqing	110.569	48.8805	412.89	530.88	187.83	167.4	19.6	18.6	24.5	47.9	22	98.5	51.1	56	71.9	68.3
Sichuan	166.051	105.961	617.48	168.44	319.04	446.4	340.9	340.5	153.9	77.5	132	205.4	1202.6	402.4	360.4	489.9
Guizhou	102.277	49.045	55.67	32.06	106.5	89.9	47	39.1	57.6	173.3	72.6	198	129	65.8	249.2	178.6
Yunnan	58.1	83.349	275.22	1096.79	131.18	139.2	102.1	162.9	76.6	141	141.9	444.2	154.2	164.2	191.2	344.6
Shaanxi	59.242	84.27	308.7	50.35	38.11	91.6	58.8	64.1	162.9	78.4	72.7	93.4	231.7	86.4	156.3	297.1
Gansu	680	138.721	43.06	373.27	112.37	191.5	46.5	249.8	105.1	91.3	61.6	74.6	542.7	134	79	222.7
Qinghai	200	251.6	37.86	3.94	7.14	3.9	14.3	28.2	17.4	32.1	12	9.3	13.6	15.1	21.5	237.7
Ningxia	542	65.9	10	5	9.4	16.7	2.9	7.3	12	17.4	8.3	16.6	15.4	8.3	16.4	13.6
Xinjiang	188	190	314	364	101	300.01	105.2	201.3	200.1	135	72.8	67.9	101.5	103.2	180	131.5
