# Supplementary material for: Spatio-temporal comprehensive measurement of China’s agricultural green development level and associated influencing factors
Source: PLoS One. 2023 Aug 4;18(8):e0288599. doi: 10.1371/journal.pone.0288599 (PMC10403095; doi:10.1371/journal.pone.0288599)
Supplement: S1 File — (ZIP) [file pone.0288599.s001.zip › (COD).xlsx]

## Sheet: Sheet1
Province	2005	2006	2007	2008	2009	2010	2011	2012	2013	2014	2015	2016	2017	2018	2019	2020
Beijing	11.6	11	10.6	10.1	9.9	9.2	19.3	18.65	17.85	16.88	16.15	8.71	9.21	9.21	9.21	5.36
Tianjin	14.6	14.3	13.7	13.3	13.3	13.2	23.6	22.94	22.15	21.43	20.91	10.33	19.15	19.15	19.15	15.63
Hebei	66.1	68.8	66.7	60.5	57	54.6	138.9	134.91	130.99	126.85	120.81	41.12	116.13	116.13	116.13	127.42
Shanxi	38.7	38.7	37.4	35.9	34.4	33.3	49	47.68	46.13	44.13	40.51	22.71	60.87	60.87	60.87	61.98
Neimenggu	29.7	29.8	28.8	28	27.9	21.5	91.9	88.39	86.32	84.77	83.56	16.95	46.07	46.07	46.07	70.88
Liaoning	64.4	64.1	62.8	58.4	56.3	54.2	134.3	130.59	125.26	121.7	116.75	25.82	99.5	99.5	99.5	124.75
Jilin	40.7	41.7	40	37.4	36.1	35.2	82.5	78.75	76.12	74.3	72.42	17.74	51.4	51.4	51.4	56.25
Helongjiang	50.4	49.8	48.8	47.6	46.2	44.4	157.7	149.88	144.73	142.39	139.27	29.63	69.15	69.15	69.15	149.17
Shanghai	30.4	30.2	29.4	26.7	24.3	22	24.9	24.26	23.56	22.44	19.88	14.75	9.08	9.08	9.08	7.29
Jiangsu	96.6	93	89.1	85.1	82.2	78.8	124.6	119.7	114.89	110	105.46	74.65	142.14	142.14	142.14	120.78
Zhejiang	59.5	59.3	56.4	53.9	51.4	48.7	81.8	78.62	75.51	72.54	68.32	46.15	42.28	42.28	42.28	53.22
Anhui	44.4	45.6	45.1	43.3	42.4	41.1	95.3	92.43	90.27	88.56	87.11	49.63	106.19	106.19	106.19	118.6
Fujian	39.4	39.5	38.3	37.8	37.6	37.3	67.9	66	63.9	62.98	60.94	39.16	51.22	51.22	51.22	62.3
Jiangxi	45.7	47.4	46.9	44.5	43.5	43.1	76.8	74.83	73.45	72.01	71.56	55.47	88.4	88.4	88.4	101.48
Shandong	77	75.8	72	67.9	64.7	62.1	198.2	192.12	184.57	178.04	175.76	53.05	141.16	141.16	141.16	153.48
Henan	72.1	72.1	69.4	65.1	62.6	62	143.7	139.36	135.42	131.87	128.72	46.43	143.55	143.55	143.55	144.57
Hubei	61.6	62.6	60.1	58.6	57.6	57.2	110.5	108.66	105.82	103.31	98.61	51.99	128.66	128.66	128.66	153.03
Hunan	89.5	92.3	90.4	88.5	84.8	79.8	130.5	126.34	124.9	122.9	120.77	60.26	127.82	127.82	127.82	147.64
Guangdong	105.8	104.9	101.7	96.4	91.1	85.8	188.4	180.29	173.39	167.06	160.69	96.42	166.03	166.03	166.03	161.31
Guangxi	107	111.9	106.3	101.3	97.6	93.7	79.3	78.03	75.94	74.4	71.12	41.6	87.4	87.4	87.4	103.04
Hainan	9.5	9.9	10.1	10.1	10	9.2	20	19.74	19.44	19.6	18.79	7.59	16.44	16.44	16.44	17.28
Chongqing	26.9	26.4	25.1	24.2	24	23.5	41.7	40.28	39.18	38.64	37.98	25.57	32.91	32.91	32.91	32.06
Sichuan	78.3	80.6	77.1	74.9	74.8	74.1	130.2	126.87	123.2	121.63	118.64	67.68	116.36	116.36	116.36	130.46
Guizhou	22.6	22.9	22.7	22.2	21.6	20.8	34.2	33.3	32.82	32.67	31.83	25.59	43.82	43.82	43.82	116.78
Yunnan	28.5	29.4	29	28.1	27.3	26.8	55.5	54.86	54.72	53.38	51.03	37.38	59.59	59.59	59.59	68.6
Shaanxi	35	35.5	34.5	33.2	31.8	30.8	55.8	53.62	51.93	50.49	48.91	18.73	39.55	39.55	39.55	48.88
Gansu	18.2	17.8	17.4	17.1	16.8	16.8	39.7	38.93	37.91	37.32	36.57	16.15	45.08	45.08	45.08	59.54
Qinghai	72	7.5	7.6	7.5	7.6	8.3	10.3	10.38	10.34	10.5	10.43	7.03	7.21	7.21	7.21	8.57
Ningxia	14.3	14	13.7	13.2	12.5	122	23.4	22.8	22.19	21.98	21.1	11.97	16.94	16.94	16.94	22.03
Xinjiang	27.1	28.8	29	28.7	28.7	29.6	67.3	67.92	67.24	67.02	66.03	23.54	52.54	52.54	52.54	69.34
