# Supplementary material for: Spatio-temporal comprehensive measurement of China’s agricultural green development level and associated influencing factors
Source: PLoS One. 2023 Aug 4;18(8):e0288599. doi: 10.1371/journal.pone.0288599 (PMC10403095; doi:10.1371/journal.pone.0288599)
Supplement: S1 File — (ZIP) [file pone.0288599.s001.zip › Area of water and soil erosion control.xlsx]

## Sheet: Sheet1
Province	2005	2006	2007	2008	2009	2010	2011	2012	2013	2014	2015	2016	2017	2018	2019	2020
Beijing	371.3	391.3	422.3	454.4	511.8	542.8	579.8	504	630.8	670.8	710.8	742.7	777.6	813.7	901.6	928.7
Tianjin	38.9	41.4	43.9	44.8	45.6	46.4	51.6	81.2	88.5	94.9	97.3	98.8	99.3	100	100.6	101.8
Hebei	5981.2	6076.2	6133.7	6194	6230.7	6290.3	6351.5	4594	4679	4826.5	5061.5	5187.9	5379.2	5532.5	5722.2	5934.4
Shanxi	5184.5	5424.3	5639.4	4969.3	5093.9	5352.5	5560.6	5274.7	5475.7	5668	5846.4	6171.8	6484.8	6798.5	7086.5	7395.7
Neimenggu	9221.4	9557.5	9901.8	10247.8	10567.4	10897.5	11219.3	11500.5	11876.3	12210.8	12597.2	13083.3	13551.1	14088.6	14625	15221.5
Liaoning	5756.1	5904.3	5997.4	6108	6242.4	6333.7	6486.5	4337	4520.4	4733.5	4857.8	5024.2	5217.8	5394.5	5553.4	5723.6
Jilin	3334	3405.2	3447.7	3497.6	3545.8	3586.6	3639.2	1463.3	1546.9	1670.2	1793.5	1987.1	2180.7	2385.8	2594.4	2801.6
Helongjiang	4110.7	4259.3	4342.4	4470.9	4594.7	4690.5	4838.8	3442.7	3609.7	3708.3	3834.2	4213.4	4477.3	4895.4	5334.1	5747.5
Shanghai	0.3	0.3	0.3	0.3	0.3	0.3	0.3	0.3	0.3	0.3	0.3	0.3	0.3	0.3	0.3	0.3
Jiangsu	863.6	902.3	962.5	1007.1	1037.4	1052.3	1110.2	717.3	765.8	899.7	893.8	907.9	918.8	930.2	940.4	950.7
Zhejiang	2239.1	2281	2336.7	2334.6	2401.8	2431.6	2457.6 2	3579.6	3645.6	3644.5	3655.4	3699.9	3721.1	3692.5	3611.4	3659.7
Anhui	1955.5	1983.6	2017.5	2059.2	2102.3	2136.1	180.3	1567	1654.5	1702	1857.4	1901.8	1940.3	1989.2	2084.5	2157
Fujian	1129.4	1244.6	1360.6	1386	1437.9	1470.8	1493.1	3144.3	3261	3388.3	3399.3	3579	3651.7	3778.4	3895.9	4031.8
Jiangxi	3666.3	3810.2	3968.4	4135.5	4334.8	4514	4626.8	4906.5	5128.8	5351.6	5577.9	5674.9	5787.3	5917.9	6070.5	6195.9
Shandong	3787	3892.3	3971.3	4489.5	4593.2	4651.5	4722.5	3336.8	3477.5	3612.5	3776.7	3879.4	4005.4	4143	4277.6	4430.3
Henan	4122.5	4191.1	4243.4	4348	4449.4	4428.7	4412.6	3152.6	3236.7	3441.7	3559.8	3600.8	3673	3778.3	3913.4	4033.8
Hubei	4099.4	4164.6	4227.3	4269.2	4449.7	4665	4832.7	5097.3	5179	5414.4	5634.3	5830.6	5963.5	6134.7	6270.4	6396
Hunan	2671.1	2717.1	2748.1	2758.8	2877.9	2899	2906.9	2963.3	2999	3109	3259.8	3433.8	3592.2	3745.5	3905.7	4063.1
Guangdong	1291.1	1313.6	1333	1342.1	1369.1	1378.5	1418.7	1312.2	1349.5	1384.9	1457.5	1536.2	1638.7	1757.9	1858.1	1953.7
Guangxi	1487.6	1627.8	1693.5	1774	1843.7	1873.8	1952.1	1670.5	1735.7	1931.8	2107.3	2284.9	2463.8	2647.7	2845.5	3048
Hainan	28.4	31	31.1	31.1	32.5	32.7	37.7	67.3	56.6	58.8	74.6	96.1	108.4	116.7	136.8	139.3
Chongqing	1886.5	1944	2027.5	2143.3	2266.5	2312.3	2376.7	2489.7	2576.1	2908.7	3070	3233.9	3397.4	3580.1	3722.5	3856
Sichuan	5272.5	5506.1	5708.3	5878.2	6100.2	6329.6	6536.2	7424.1	7792.1	8159.2	8510.3	8980.3	9457	9961.8	10463.6	10974.6
Guizhou	2627.1	2660.5	2710.9	2862.8	2997.1	3109.1	3249.8	5545.1	5816.5	6021.3	6297.8	6556.5	6814.6	7053	7321.4	7577
Yunnan	4229.2	4454.8	4691.1	4932	5248	5555.6	5866.8	7440.4	7393.8	7734.5	8074.4	8540.7	9004.4	9517.7	10047.7	10543.1
Shaanxi	8930.6	8988.1	9052.9	9102.9	9142.8	9120.7	9407.1	6584.3	6784.9	7039.1	7288.3	7571.2	7765	7918	8039.8	8163.7
Gansu	7744.1	7910.2	7914.3	7683.8	7807.1	7944.7	8096.8	7184.2	7388.8	7567.1	7702.2	7864.7	8580.5	9090.7	9574.7	10100
Qinghai	744.3	767.6	779	798.6	812.3	825.5	840.8	779.4	794.4	863.3	898.7	1014.4	1134.1	1251.7	1408.1	1607.8
Ningxia	1643.9	1713.8	1818.4	1880.8	1974.4	1865.8	1910	1650.9	1709.4	1959.8	2057.2	2136.5	2214.8	2301.1	2388.1	2471.5
Xinjiang	219.8	312.1	331.1	367	393.9	420.4	458.7	956.6	992.9	873.1	1128.9	1256.3	1420.2	1688.1	2008.1	2202.3
