# Supplementary material for: Spatio-temporal comprehensive measurement of China’s agricultural green development level and associated influencing factors
Source: PLoS One. 2023 Aug 4;18(8):e0288599. doi: 10.1371/journal.pone.0288599 (PMC10403095; doi:10.1371/journal.pone.0288599)
Supplement: S1 File — (ZIP) [file pone.0288599.s001.zip › Quantity of solid waste utilization and disposal.xlsx]

## Sheet: Sheet1
Province	2005	2006	2007	2008	2009	2010	2011	2012	2013	2014	2015	2016	2017	2018	2019	2020
Beijing	6.2	6	6.6	5	5.5	5	5.05	4.5	5.79	8.21	7.59	17.7	18.3	17.8	17.8	24.54
Tianjin	13.6	13	12.2	12	2.6	1.6	3.09	3.96	3.53	3.99	3.15	26.7	43.3	47.1	47.1	63.76
Hebei	11.7	28	24.8	8	16.4	19.2	33.27	27.03	38.75	19.52	36.32	91.9	187.8	223.9	223.9	352.16
Shanxi	2.8	4	4.3	4	5.9	9.4	18.06	13.33	14.2	17.24	12.95	73.6	161.1	241	241	211.77
Neimenggu	10.2	11	15.3	6	37.3	15.6	54.43	41.65	59.35	34.71	90.75	147.3	332.8	653	653	477.09
Liaoning	17	22	58.8	43	39.1	54.2	59.86	49.46	76.63	33.41	19.96	172.6	196.3	232.1	232.1	130.23
Jilin	5.7	21	30.7	32	36.5	54.4	60.13	67.01	39.39	62.1	52.42	143.7	135.3	146.3	146.3	167.15
Helongjiang	9.2	9	8.3	47	6.1	6.9	3.7	4.2	4.36	8.5	8.71	52.2	68.9	85.6	85.6	126.56
Shanghai	39.2	29	30.9	31	30.7	28.5	30.13	30.34	28.76	26.79	25.77	65.5	111.1	109.4	109.4	132.66
Jiangsu	56.5	74	99.5	84	93.2	75.2	95.29	109.98	107.34	125.25	127.76	392.3	501.3	565.8	565.8	524.41
Zhejiang	15.5	18	21.7	25	27.6	28.2	31.83	27.94	31.97	62.35	75	363.8	372.1	439.2	439.2	462.14
Anhui	2.2	5	4.1	4	7.5	7.6	21.27	18.32	48.91	65.08	64.51	127.8	140.5	130.4	130.4	167.1
Fujian	4.3	5	8.5	8	3.9	3.4	4.38	4.62	7.13	10.47	12.05	65.9	105.3	100.1	100.1	138.88
Jiangxi	3.2	5	5	7	6.2	7.9	17.89	25.22	36.43	29.51	57.67	98.6	135.5	162.8	162.8	149.66
Shandong	53	75	84	177	167.4	269.8	657.52	761.13	442.42	639.77	607.07	465.7	726	774.8	774.8	1004.41
Henan	13.5	14	15.5	9	14.8	18.6	39.42	42.29	42.15	39.75	29.7	73.1	190	173	173	226.94
Hubei	15.8	16	12.3	79	79.5	8.5	26.85	39.86	30.5	37.77	21.15	86.5	107.5	90.8	90.8	122.24
Hunan	20.2	34	43.7	49	47	58.9	194.38	207.65	242.85	232.54	221.81	405.7	632.9	617.9	617.9	228.33
Guangdong	89.3	91	57.7	53	59.7	74.5	70.2	67.01	74.22	85.77	75.3	277.7	325.7	375.7	375.7	434.35
Guangxi	21.3	14	11.3	27	9.6	21.5	13.49	55.45	79.7	71.82	71.89	197	243.1	248.4	248.4	270.09
Hainan	0.4	0.4	0.4	0.1	0.1	0.1	0.12	0.1	0.1	0.17	0.12	4.4	4.1	7.3	7.3	9.58
Chongqing	10.2	21	4.2	7	9.3	25.7	5.64	37.18	32.78	21.92	25.04	56.7	67.5	68.9	68.9	88.12
Sichuan	17.8	20	9	19	34.4	68.4	77.97	63.14	15.91	68.89	59.08	229.2	296.9	345.1	345.1	457.5
Guizhou	31.5	11	14.3	15	22	20.6	12.95	13.91	26.9	24.81	30.3	46.8	50	71.2	71.2	57.06
Yunnan	3.5	6	4.2	5	6.5	8.4	87.74	97.44	98.16	137.08	110.13	122.9	276.6	290.1	290.1	888.39
Shaanxi	15.8	2	3.6	4	7.7	14.8	17.32	11.54	9.57	21.21	11.74	65.5	118.7	120.5	120.5	165.6
Gansu	0.1	7	8.8	7	3.6	15.3	10.88	13.04	8.49	9.81	19.87	93.1	118	140.5	140.5	128.61
Qinghai	5.7	5.7	0.7	3	11.2	10.9	56.36	61.3	69.66	146.03	139.47	28.6	28.1	23.9	23.9	81.97
Ningxia	0.3	0.3	0.3	0.3	0.3	2.6	9.81	3.66	3.93	3.08	5.53	51.2	79.2	73.6	73.6	100.73
Xinjiang	5	5	50	49	39.4	41.2	54.01	102.39	20.31	14.26	26.93	273.8	198.7	212	212	237.96
