# Supplementary material for: Spatio-temporal comprehensive measurement of China’s agricultural green development level and associated influencing factors
Source: PLoS One. 2023 Aug 4;18(8):e0288599. doi: 10.1371/journal.pone.0288599 (PMC10403095; doi:10.1371/journal.pone.0288599)
Supplement: S1 File — (ZIP) [file pone.0288599.s001.zip › Farmland plastic film coverage.xlsx]

## Sheet: Sheet1
Province	2005	2006	2007	2008	2009	2010	2011	2012	2013	2014	2015	2016	2017	2018	2019	2020
Beijing	0.0354416	0.034125	0.0495424	0.0440963	0.0407969	0.0427098	0.0437888	0.0443428	0.0510579	0.054515	0.0587684	0.06578	0.0712143	0.0777642	0.0836848	0.0741373
Tianjin	0.0268742	0.0289204	0.0266147	0.0257969	0.0286686	0.0273367	0.028351	0.0275639	0.0291812	0.0276255	0.0242742	0.026243	0.0248146	0.0211274	0.0197319	0.0179413
Hebei	0.0127104	0.0127766	0.0137832	0.0140644	0.014385	0.0142025	0.0146975	0.0150004	0.0161072	0.0163563	0.0162674	0.0163489	0.0152833	0.013399	0.0126909	0.0128244
Shanxi	0.00883066	0.00997321	0.00977909	0.00968039	0.0112494	0.0106677	0.0112346	0.0124215	0.012676	0.0132189	0.0132585	0.0136213	0.0139753	0.0138016	0.0137767	0.0137207
Neimenggu	0.00648423	0.00618816	0.00631262	0.00726678	0.00741531	0.00822575	0.00804509	0.00902542	0.0103313	0.0110668	0.0112798	0.0106767	0.0104622	0.0106493	0.0106015	0.010728
Liaoning	0.0241423	0.0273826	0.0300798	0.0294933	0.0323671	0.0317415	0.0358594	0.0354179	0.0351598	0.0346479	0.0327395	0.0323551	0.0299094	0.0280421	0.0269154	0.0266759
Jilin	0.0084226	0.00915219	0.00938245	0.00986786	0.01021	0.00999296	0.0107734	0.0104381	0.0103828	0.00982226	0.00986412	0.00982386	0.00998193	0.00924468	0.00868563	0.00835051
Helongjiang	0.00571999	0.00570255	0.0056898	0.0057178	0.00532643	0.00557469	0.00589112	0.00640251	0.00628889	0.0060441	0.0058179	0.00581432	0.00563586	0.00544713	0.00500983	0.00488302
Shanghai	0.0604906	0.0550747	0.0531378	0.0534942	0.048871	0.0506181	0.0485636	0.0478552	0.0494681	0.0519166	0.0512653	0.0559226	0.0547884	0.0518014	0.0499924	0.0498991
Jiangsu	0.0094264	0.010169	0.0109207	0.0113912	0.0124959	0.0131541	0.0139202	0.0147098	0.0152521	0.0156207	0.0146351	0.0149139	0.0152301	0.0154336	0.0153377	0.0149465
Zhejiang	0.0157517	0.0188777	0.0201088	0.02172	0.0228082	0.0238473	0.0237579	0.0278702	0.029407	0.0327501	0.0337966	0.0345767	0.0342693	0.0347372	0.0333752	0.0332053
Anhui	0.00894256	0.00870453	0.00874133	0.00799081	0.00850834	0.00891472	0.00954394	0.0101644	0.0106066	0.010749	0.0109429	0.0109029	0.0110239	0.0111534	0.0118124	0.0117627
Fujian	0.015054	0.0216657	0.0288953	0.0300996	0.0290664	0.0293906	0.030779	0.032575	0.0336429	0.0357765	0.0374308	0.0392769	0.0392029	0.0370058	0.0355012	0.0308109
Jiangxi	0.0084464	0.00777342	0.00728436	0.00777815	0.00807891	0.00826358	0.00860198	0.00898121	0.00911786	0.00937342	0.00948896	0.00941736	0.00956047	0.00939866	0.00942186	0.00926511
Shandong	0.30891	0.319438	0.318157	0.298476	0.291189	0.298544	0.292975	0.292707	0.290385	0.276495	0.273513	0.264197	0.258484	0.250032	0.244318	0.24397
Henan	0.00778784	0.00846098	0.00898785	0.00921871	0.00995696	0.0103153	0.0106333	0.0107854	0.0115034	0.0110971	0.0108874	0.0109476	0.0106769	0.0103485	0.0102724	0.0102918
Hubei	0.00739004	0.00786283	0.00835349	0.00829057	0.00836278	0.00864042	0.00872149	0.00846068	0.00857305	0.00887603	0.00893042	0.00851059	0.00827994	0.0079913	0.00752335	0.00727817
Hunan	0.0071141	0.00746305	0.00919859	0.00912392	0.00908701	0.00908079	0.00901542	0.00958311	0.00986591	0.00987617	0.0100523	0.0102121	0.0103033	0.0105307	0.0103157	0.00988143
Guangdong	0.00686173	0.00744492	0.00749776	0.00828876	0.00944303	0.0098308	0.0103224	0.010406	0.010738	0.0108814	0.0111006	0.0108288	0.0107957	0.01042	0.0100115	0.00951215
Guangxi	0.00372232	0.0056891	0.00606797	0.00704398	0.0078869	0.00603886	0.00623747	0.0112313	0.0069096	0.00762659	0.00774105	0.00812127	0.00798931	0.00789914	0.0079438	0.007976
Hainan	0.0126532	0.0191999	0.0269271	0.024718	0.0186222	0.0204321	0.024779	0.0271991	0.0302052	0.0360532	0.042816	0.0364867	0.0389631	0.0330169	0.0439606	0.0442037
Chongqing	0.00797507	0.00918253	0.0096791	0.00994296	0.0111588	0.0116945	0.012193	0.0123266	0.0129155	0.0133261	0.0136387	0.0135806	0.0136183	0.0133269	0.0127203	0.0123629
Sichuan	0.0371339	0.0370189	0.0295012	0.0280072	0.0295996	0.0124647	0.0132633	0.0136087	0.0136426	0.0138907	0.0139847	0.0139442	0.0136807	0.0124993	0.0127138	0.0120629
Guizhou	0.00658988	0.00689554	0.00755068	0.0103401	0.00972054	0.00739861	0.0081369	0.00850158	0.00881152	0.00887336	0.00891413	0.00912182	0.00903929	0.0100475	0.00804907	0.00829379
Yunnan	0.00447684	0.00472235	0.00478161	0.0049276	0.00515904	0.00519333	0.00519711	0.00554097	0.00561791	0.00571887	0.00574193	0.00638676	0.00651785	0.00643281	0.00653139	0.00641176
Shaanxi	0.00684672	0.00811062	0.00861708	0.00876096	0.0110205	0.0115058	0.0120527	0.0124157	0.0132358	0.0136911	0.0142661	0.0139051	0.0145572	0.0146864	0.014932	0.0149028
Gansu	0.0209806	0.0211546	0.0220727	0.0234374	0.0250043	0.0309653	0.035383	0.0364863	0.0396309	0.0419703	0.048703	0.0519636	0.0460494	0.0427374	0.0397365	0.0389019
Qinghai	0.00471149	0.00402783	0.00349426	0.00394179	0.00770661	0.011363	0.0193826	0.0190342	0.0228951	0.0249734	0.0263098	0.0279031	0.0297859	0.0268648	0.0277659	0.0254387
Ningxia	0.00173703	0.0058936	0.0064799	0.00781068	0.010151	0.0116526	0.0126401	0.0129949	0.0144961	0.013559	0.013818	0.0135273	0.013316	0.0128541	0.0135299	0.0139591
Xinjiang	0.0310938	0.030437	0.0338076	0.0383451	0.0345379	0.0358743	0.0367167	0.0365516	0.00396488	0.0438606	0.0438946	0.0428159	0.0416765	0.0431533	0.0425733	0.0413322
