# Supplementary material for: Spatio-temporal comprehensive measurement of China’s agricultural green development level and associated influencing factors
Source: PLoS One. 2023 Aug 4;18(8):e0288599. doi: 10.1371/journal.pone.0288599 (PMC10403095; doi:10.1371/journal.pone.0288599)
Supplement: S1 File — (ZIP) [file pone.0288599.s001.zip › Fertilizer application intensity.xlsx]

## Sheet: Sheet1
Province	2005	2006	2007	2008	2009	2010	2011	2012	2013	2014	2015	2016	2017	2018	2019	2020
Beijing	0.480519	0.4625	0.474576	0.42236	0.43125	0.432177	0.455446	0.484099	0.528926	0.58	0.59322	0.646667	0.674603	0.688679	0.673913	0.598039
Tianjin	0.46656	0.572359	0.600279	0.592271	0.589703	0.580469	0.550417	0.544565	0.549649	0.52442	0.501495	0.482308	0.409556	0.393664	0.394833	0.364981
Hebei	0.345342	0.349901	0.378143	0.377117	0.382489	0.386614	0.387428	0.389129	0.392004	0.398003	0.395534	0.391851	0.38417	0.38111	0.365561	0.353178
Shanxi	0.252154	0.283179	0.27593	0.27748	0.282495	0.303019	0.310006	0.320396	0.330567	0.326778	0.328248	0.326041	0.313058	0.308284	0.307568	0.30326
Neimenggu	0.187741	0.194992	0.21469	0.228262	0.24855	0.240695	0.234615	0.246382	0.258724	0.275653	0.272317	0.261918	0.260706	0.25238	0.245808	0.233817
Liaoning	0.315443	0.333866	0.341238	0.345688	0.350601	0.354675	0.361726	0.358686	0.365396	0.359259	0.350825	0.34907	0.348729	0.344655	0.331745	0.32091
Jilin	0.278815	0.294306	0.306593	0.322581	0.342166	0.347601	0.368497	0.380523	0.384882	0.384857	0.385468	0.385269	0.379547	0.375438	0.37126	0.366282
Helongjiang	0.152594	0.154095	0.156708	0.157486	0.164082	0.17268	0.178006	0.18188	0.180466	0.180341	0.178744	0.178003	0.177476	0.172775	0.15574	0.155285
Shanghai	0.356789	0.361236	0.351972	0.359477	0.302013	0.282702	0.284428	0.27275	0.274879	0.274563	0.28149	0.30154	0.311298	0.294386	0.283768	0.267649
Jiangsu	0.446003	0.463091	0.464498	0.454712	0.456074	0.447816	0.44099	0.432602	0.426576	0.421779	0.413557	0.409036	0.402176	0.388951	0.384541	0.375482
Zhejiang	0.332077	0.373579	0.379674	0.387678	0.39242	0.396696	0.374573	0.412546	0.42021	0.446794	0.438377	0.434135	0.41694	0.393207	0.362573	0.345495
Anhui	0.326324	0.336147	0.344485	0.342782	0.347089	0.353183	0.365404	0.371811	0.378287	0.381644	0.378419	0.36768	0.359967	0.355486	0.339334	0.330111
Fujian	0.509837	0.540613	0.56812	0.578136	0.601254	0.623326	0.643647	0.671014	0.685894	0.719851	0.746602	0.778945	0.730482	0.682735	0.645013	0.599287
Jiangxi	0.242827	0.252302	0.253903	0.248408	0.250947	0.249955	0.253858	0.252421	2.5118	0.252148	0.252444	0.253476	0.241205	0.221746	0.209375	0.192757
Shandong	4.35544	4.55458	4.66524	4.42535	4.38764	4.3936	4.35895	4.3834	4.30667	4.24119	4.2037	4.0477	3.96147	3.79469	3.61566	3.49803
Henan	0.372129	0.38613	0.404392	0.424282	0.442856	0.459835	0.472486	0.475711	0.477428	0.479108	0.481259	0.479778	0.479687	0.469089	0.454266	0.439572
Hubei	0.386671	0.411943	0.428821	0.459427	0.46425	0.475326	0.475871	0.461641	0.454963	0.446842	0.418091	0.414744	0.399568	0.37194	0.350444	0.335198
Hunan	0.251787	0.251644	0.296877	0.293426	0.294949	0.293621	0.296524	0.300135	0.297149	0.295049	0.295026	0.297154	0.296611	0.299163	0.281922	0.266306
Guangdong	0.422775	0.481555	0.50859	0.527564	0.542473	0.55391	0.565641	0.574753	0.572072	0.587803	0.608465	0.621102	0.607959	0.537812	0.515623	0.491276
Guangxi	0.317313	0.478005	0.500919	0.527801	0.543687	0.407876	0.404736	0.417603	0.425947	0.447524	0.434761	0.439382	0.441906	0.4268	0.420757	0.405906
Hainan	0.476924	0.481033	0.511623	0.580491	0.584309	0.589767	0.609665	0.578461	0.616194	0.635101	0.67459	0.691367	0.724514	0.678881	0.666244	0.615787
Chongqing	0.229626	0.261884	0.271503	0.260844	0.293178	0.293305	0.296363	0.28913	0.291096	0.295872	0.295049	0.288624	0.285966	0.278334	0.272286	0.266271
Sichuan	0.898896	0.876984	0.706789	0.658673	0.672121	0.27078	0.272587	0.271471	0.267935	0.266803	0.264309	0.262276	0.25274	0.244608	0.229857	0.214012
Guizhou	0.173956	0.180249	0.183895	0.179893	0.18094	0.176917	0.187405	0.189473	0.180702	0.183634	0.187113	0.185284	0.169162	0.163408	0.151783	0.143919
Yunnan	0.0941958	0.103183	0.108373	0.110431	0.108693	0.111879	0.11422	0.114999	0.115408	0.116909	0.117728	0.1298	0.1258	0.116848	0.109089	0.103752
Shaanxi	0.426545	0.485839	0.510976	0.526381	0.571337	0.615125	0.659035	0.761904	0.783192	0.759826	0.768158	0.741422	0.768696	0.763811	0.675243	0.672765
Gansu	0.203703	0.204362	0.208883	0.210411	0.210479	0.213507	0.21428	0.223469	0.226372	0.232521	0.259505	0.248775	0.225984	0.220481	0.211141	0.204484
Qinghai	0.285051	0.25824	0.276917	0.298397	0.291641	0.321215	0.297587	0.332178	0.346682	0.343801	0.360213	0.309097	0.30791	0.295101	0.221271	0.189636
Ningxia	0.272066	0.287647	0.289782	0.290242	0.294606	0.314262	0.31675	0.335034	0.352223	0.352263	0.35424	0.363718	0.360106	0.329614	0.333044	0.324532
Xinjiang	0.289155	0.283012	0.314557	0.337777	0.338222	0.352201	0.368618	0.375141	0.38985	0.395364	0.404991	0.402427	0.413555	0.407802	0.417828	0.395059
