# Supplementary material for: Spatio-temporal comprehensive measurement of China’s agricultural green development level and associated influencing factors
Source: PLoS One. 2023 Aug 4;18(8):e0288599. doi: 10.1371/journal.pone.0288599 (PMC10403095; doi:10.1371/journal.pone.0288599)
Supplement: S1 File — (ZIP) [file pone.0288599.s001.zip › Pesticide application intensity.xlsx]

## Sheet: Sheet1
Province	2005	2006	2007	2008	2009	2010	2011	2012	2013	2014	2015	2016	2017	2018	2019	2020
Beijing	0.0151558	0.0145906	0.012661	0.0120155	0.0124406	0.01253	0.0129901	0.0137067	0.0159669	0.018015	0.0179322	0.0202067	0.0216349	0.024283	0.0245326	0.0210686
Tianjin	0.00670605	0.00799442	0.00819451	0.00870569	0.00863007	0.00847029	0.00856305	0.0084641	0.00823117	0.00819716	0.00811594	0.00745323	0.00535381	0.00510133	0.00529125	0.00476384
Hebei	0.00919185	0.00932017	0.0101258	0.0102703	0.0104617	0.0101311	0.00985562	0.0100243	0.0102703	0.0102381	0.00982387	0.00964759	0.00926101	0.00749655	0.00705104	0.00671113
Shanxi	0.00600532	0.00663008	0.00636117	0.0064357	0.00685518	0.00716568	0.00767766	0.00807354	0.00834176	0.00847792	0.00859679	0.00850603	0.00805873	0.00746605	0.00718388	0.0070213
Neimenggu	0.0023787	0.00244947	0.00267743	0.00283454	0.00323796	0.00330101	0.00324589	0.00390093	0.00400511	0.00382164	0.00391275	0.00361047	0.00395141	0.00335279	0.00307012	0.00263717
Liaoning	0.0120366	0.0129185	0.0134705	0.0140782	0.0141941	0.0175628	0.0141501	0.014419	0.0144509	0.0142884	0.0138104	0.0132614	0.0137751	0.0130898	0.0121112	0.0104301
Jilin	0.00583352	0.00691149	0.00748967	0.00798102	0.00832315	0.00813554	0.00860738	0.00943281	0.0090559	0.0101039	0.0103845	0.009652	0.00924945	0.00838544	0.00795455	0.00762965
Helongjiang	0.00480109	0.00550352	0.00730823	0.0054403	0.00551419	0.00592648	0.00607575	0.00609378	0.00618857	0.0062558	0.00580753	0.00580721	0.00587947	0.00521857	0.00448228	0.00420758
Shanghai	0.0207557	0.020558	0.0201298	0.0203519	0.0174712	0.0168615	0.0149206	0.0144235	0.0127742	0.0125599	0.0125533	0.0128253	0.0123225	0.0111341	0.0104843	0.010256
Jiangsu	0.0135128	0.0133553	0.0131461	0.0125202	0.0122378	0.0118323	0.0113125	0.0109359	0.0105935	0.010366	0.0100934	0.00997183	0.00968279	0.00925504	0.0090554	0.00878571
Zhejiang	0.0231183	0.0263055	0.0265657	0.0274238	0.0274417	0.0279989	0.0259696	0.0281328	0.028286	0.0292949	0.0282856	0.0254223	0.0233724	0.022099	0.0192899	0.0181489
Anhui	0.0108327	0.0109013	0.0111977	0.0124373	0.0122527	0.0128821	0.00193674	0.0130152	0.0131656	0.0127409	0.012407	0.0118854	0.0112264	0.0107372	0.0100515	0.00948474
Fujian	0.0234208	0.0252635	0.0270301	0.0280082	0.0288144	0.030001	0.0310249	0.0321055	0.0328751	0.0331102	0.0336333	0.0348493	0.0327662	0.0303086	0.0275948	0.0256617
Jiangxi	0.0141314	0.0144522	0.016997	0.0180538	0.0180344	0.0193515	0.0179462	0.0179379	0.0177248	0.0167212	0.0165025	0.016456	0.015676	0.0138921	0.0113564	0.00933811
Shandong	0.144941	0.159312	0.154533	0.161164	0.156841	0.152453	0.0596521	0.149047	0.1443	0.14166	0.136953	0.131796	0.12665	0.117264	0.110072	0.104978
Henan	0.00754572	0.00797425	0.00837547	0.00840018	0.00855204	0.00876346	0.00201612	0.00891708	0.00891633	0.00881551	0.00865258	0.00852911	0.00819364	0.00769196	0.00730634	0.00694632
Hubei	0.0149056	0.0185542	0.0193836	0.0194072	0.0189495	0.0189655	0.00529962	0.0181488	0.0164392	0.0161775	0.0151115	0.0148449	0.0137741	0.0129911	0.0124138	0.0116803
Hunan	0.013585	0.00131225	0.0147549	0.0148092	0.0146904	0.0147384	0.00249826	0.0148176	0.0148812	0.0147973	0.0146439	0.0143103	0.0140292	0.014077	0.012994	0.0120772
Guangdong	0.0179824	0.0211364	0.0229662	0.0234002	0.0241265	0.0243651	0.00330102	0.0266714	0.0258218	0.0265322	0.0269912	0.0270458	0.0265868	0.0217831	0.0199785	0.0185999
Guangxi	0.00839547	0.0123918	0.0136128	0.0146985	0.0147438	0.0110842	0.0110446	0.0113682	0.0115002	0.0124551	0.012532	0.0143657	0.012144	0.0116682	0.0113778	0.010811
Hainan	0.0231442	0.0262047	0.0305943	0.0412594	0.059077	0.0578353	0.0598852	0.0503922	0.0562834	0.051193	0.0525415	0.0464938	0.0470906	0.0326115	0.0307335	0.0285445
Chongqing	0.00567272	0.00636947	0.00656116	0.00674528	0.00707356	0.00666295	0.0063005	0.00586694	0.00553083	0.00560636	0.005496	0.00528165	0.00523034	0.00513396	0.00494419	0.00480504
Sichuan	0.0229245	0.0224161	0.0178988	0.0164864	0.0167735	0.00678959	0.0067181	0.00647207	0.00639735	0.00633258	0.00623337	0.00611324	0.00582253	0.0053327	0.00477562	0.0042772
Guizhou	0.00219445	0.00239066	0.00240161	0.0027969	0.0026072	0.00264619	0.00288158	0.00278807	0.00250088	0.00243365	0.00247596	0.00244372	0.00236844	0.00203064	0.0016802	0.00153836
Yunnan	0.00201831	0.00225652	0.00241021	0.00282334	0.00269938	0.00279945	0.00274339	0.00302685	0.00288689	0.0029485	0.00297737	0.00322853	0.00312873	0.00282665	0.00253691	0.00236547
Shaanxi	0.00286332	0.00326294	0.00344233	0.00347526	0.00414369	0.00387829	0.00394531	0.00411517	0.0042118	0.00422261	0.00433666	0.00419535	0.00441644	0.00417501	0.00408147	0.00398227
Gansu	0.00557916	0.00578386	0.00920987	0.00943776	0.0101319	0.0111547	0.0168114	0.017894	0.0185878	0.0185426	0.0209004	0.0186222	0.0139054	0.011359	0.0109454	0.0102527
Qinghai	0.00711406	0.00666045	0.00689379	0.00719838	0.0073858	0.00752665	0.00715285	0.00644712	0.00706453	0.00668462	0.006976	0.00681068	0.00663599	0.00634289	0.00498929	0.00425128
Ningxia	0.00145496	0.00170514	0.001866	0.00198916	0.00198257	0.00218905	0.00223217	0.00232993	0.0023531	0.00229459	0.00229064	0.00231189	0.00224184	0.00194506	0.00194709	0.00185179
Xinjiang	0.00390681	0.00368436	0.00396509	0.00416403	0.00395872	0.00382294	0.00388082	0.00386393	0.00408364	0.00507785	0.00421772	0.0044386	0.00456445	0.00379527	0.00371929	0.00347356
