# Supplementary material for: Spatio-temporal comprehensive measurement of China’s agricultural green development level and associated influencing factors
Source: PLoS One. 2023 Aug 4;18(8):e0288599. doi: 10.1371/journal.pone.0288599 (PMC10403095; doi:10.1371/journal.pone.0288599)
Supplement: S1 File — (ZIP) [file pone.0288599.s001.zip › Forest coverage.xlsx]

## Sheet: Sheet1
Province	2005	2006	2007	2008	2009	2010	2011	2012	2013	2014	2015	2016	2017	2018	2019	2020
Beijing	60.65	60.65	60.65	60.49	60.58	60.58	60.58	60.82	60.89	60.91	60.96	61	61.17	61.15	61.15	61.17
Tianjin	26.06	26.06	26.06	26.06	27.53	27.53	27.53	27.53	27.65	27.65	27.65	27.65	27.65	27.65	27.65	27.65
Hebei	8.24	8.24	8.24	8.24	9.87	9.87	9.87	9.87	9.87	12.07	12.07	12.07	12.07	12.07	12.07	12.07
Shanxi	9.41	9.41	9.41	9.41	10.74	10.74	10.74	10.74	10.74	14.04	14.04	14.04	14.04	14.04	14.04	14.04
Neimenggu	34.85	34.85	34.85	34.85	38.43	38.43	38.43	38.43	38.43	43.11	43.11	43.11	43.11	43.11	43.11	43.11
Liaoning	63.1	63.1	63.1	63.1	65.95	65.95	65.95	65.95	65.95	66.8	66.8	66.8	66.8	66.8	66.8	66.8
Jilin	58.32	58.32	58.32	58.32	60.01	60.01	60.01	60.01	60.01	61.16	61.16	61.16	61.16	61.16	61.16	61.16
Helongjiang	16.72	16.72	16.72	16.72	16.73	16.73	16.73	16.73	16.73	17.51	17.51	17.51	17.51	17.51	17.51	17.51
Shanghai	20.16	20.16	20.16	20.16	21.5	21.5	21.5	21.5	21.5	24.14	24.14	24.14	24.14	24.14	24.14	24.14
Jiangsu	20	20	20	20	21.3	21.3	21.3	21.3	21.3	22.1	22.1	22.1	22.1	22.1	22.1	22.1
Zhejiang	31.14	31.14	31.14	31.14	38.4	38.4	38.4	38.4	38.4	39.61	39.61	39.61	39.61	39.61	39.61	39.61
Anhui	4.02	4.02	4.02	4.02	4.24	4.24	4.24	4.24	4.24	4.87	4.87	4.87	4.87	4.87	4.87	4.87
Fujian	51.98	51.98	51.98	51.98	55.38	55.38	55.38	55.38	55.38	57.36	57.36	57.36	57.36	57.36	57.36	57.36
Jiangxi	9.84	9.84	9.84	9.84	11.89	11.89	11.89	11.89	11.89	12.63	12.63	12.63	12.63	12.63	12.63	12.63
Shandong	49.44	49.44	49.44	49.44	51.26	51.26	51.26	51.26	51.26	53.52	53.52	53.52	53.52	53.52	53.52	53.52
Henan	44.76	44.76	44.76	44.76	47.77	47.77	47.77	47.77	47.77	49.69	49.69	49.69	49.69	49.69	49.69	49.69
Hubei	52.71	52.71	52.71	52.71	56.51	56.51	56.51	56.51	56.51	60.17	60.17	60.17	60.17	60.17	60.17	60.17
Hunan	34.31	34.31	34.31	34.31	35.22	35.22	35.22	35.22	35.22	38.03	38.03	38.03	38.03	38.03	38.03	38.03
Guangdong	22.29	22.29	22.29	22.29	23.41	23.41	23.41	23.41	23.41	26.78	26.78	26.78	26.78	26.78	26.78	26.78
Guangxi	31.61	31.61	31.61	31.61	37.09	37.09	37.09	37.09	37.09	43.77	43.77	43.77	43.77	43.77	43.77	43.77
Hainan	14.12	14.12	14.12	14.12	18.03	18.03	18.03	18.03	18.03	20.5	20.5	20.5	20.5	20.5	20.5	20.5
Chongqing	10.24	10.24	10.24	10.24	11.28	11.28	11.28	11.28	11.28	11.34	11.34	11.34	11.34	11.34	11.34	11.34
Sichuan	47.5	47.5	47.5	47.5	50.03	50.03	50.03	50.03	50.03	55.04	55.04	55.04	55.04	55.04	55.04	55.04
Guizhou	35.13	35.13	35.13	35.13	38.24	38.24	38.24	38.24	38.24	39.24	39.24	39.24	39.24	39.24	39.24	39.24
Yunnan	37.26	37.26	37.26	37.26	41.42	41.42	41.42	41.42	41.42	37.26	37.26	37.26	37.26	37.26	37.26	37.26
Shaanxi	42.39	42.39	42.39	42.39	43.16	43.16	43.16	43.16	43.16	42.39	42.39	42.39	42.39	42.39	42.39	42.39
Gansu	4.57	4.57	4.57	4.57	5.63	5.63	5.63	5.63	5.63	5.82	5.82	5.82	5.82	5.82	5.82	5.82
Qinghai	38.93	38.93	38.93	38.93	40.38	40.38	40.38	40.38	40.38	41.49	41.49	41.49	41.49	41.49	41.49	41.49
Ningxia	10.84	10.84	10.84	10.84	15.8	15.8	15.8	15.8	15.8	15.2	15.2	15.2	15.2	15.2	15.2	15.2
Xinjiang	31.72	31.72	31.72	31.72	35.84	35.84	35.84	35.84	35.84	43.77	43.77	43.77	43.77	43.77	43.77	43.77
