# Supplementary material for: Spatio-temporal comprehensive measurement of China’s agricultural green development level and associated influencing factors
Source: PLoS One. 2023 Aug 4;18(8):e0288599. doi: 10.1371/journal.pone.0288599 (PMC10403095; doi:10.1371/journal.pone.0288599)
Supplement: S1 File — (ZIP) [file pone.0288599.s001.zip › Qualification rate of rural drinking water.xlsx]

## Sheet: Sheet1
Province	2005	2006	2007	2008	2009	2010	2011	2012	2013	2014	2015	2016	2017	2018	2019	2020
Beijing	153.1	140.6	145.3	198.5	120.6	120.8	134.5	192.6	118.1	118.6	122.8	160	137.2	137.2	164.2	117.6
Tianjin	102.87	95.47	103.29	159.76	126.8	70.81	113.54	232.95	145.82	101.5	124.84	121.12	83.4	83.4	112.9	95.92
Hebei	197	156.1	173.1	231.1	201.3	195.3	195.3	324.2	240.6	240.6	144.3	182.5	184.5	184.5	217.7	196.2
Shanxi	251.5	263.1	305.6	256.9	250.8	261.5	261.5	295	349.6	349.6	305.1	257.1	352.7	352.7	328.6	329.8
Neimenggu	1917.3	1719.8	1232.2	1710.3	1563.9	1576.1	1576.1	2052.7	3848.6	3848.6	2149.9	2141.2	1227.5	1227.5	1823	2091.7
Liaoning	896.2	615.5	610.8	617.7	396	1392.1	1392.1	1247.8	1055.2	1055.2	332.4	408.1	426	426	539.4	930.8
Jilin	2066.8	1300.3	1269.2	1215.2	1088.9	2503.3	2503.3	1674.5	2208.2	2208.2	1112.2	1203.5	1447.3	1447.3	1775.3	2418.8
Helongjiang	1954.2	1904.8	1286.4	1208	2586.9	2228.3	2228.6	2194.6	3702.1	3702.1	2463.1	2129.8	1957.1	1957.1	2675.1	4419.2
Shanghai	138	153.9	187.9	197.5	218.3	163.1	163.1	143.4	116.9	116.9	194.8	264.8	140.6	140.6	159.9	235.9
Jiangsu	626.6	538.3	653.3	494.1	519.8	489.2	489.2	472	357.6	357.6	502.3	730.5	490.3	490.3	470.6	641.3
Zhejiang	2077.2	1829.5	1777.2	1680.2	1808.4	2608.7	2608.7	2644.8	1697.2	1697.2	2057.3	2547.5	1592.1	1592.1	1520.4	1598.7
Anhui	1178.8	949.3	1165.3	1141.4	1195.3	1526.9	1526.9	1172.6	974.5	974.5	1285.4	1495.3	1260.8	1260.8	1328.9	2099.5
Fujian	3975.5	4577.7	3005.7	2886.3	2214.9	4491.7	4491.7	4047.8	3062.7	3062.7	3218	3468.7	2711.9	2711.9	1982.9	1832.5
Jiangxi	3513.2	3768.7	2556.5	3093.5	2642.5	5116.7	5116.7	4836	3155.3	3155.3	3600.6	4394.5	3592.5	3592.5	2479.2	3731.3
Shandong	451	214.8	414.6	350	301.7	324.4	324.4	283.9	300.4	300.4	152.1	171.5	226.1	226.1	342.4	370.3
Henan	597.2	342.8	496.1	395.2	347.6	566.2	566.2	282.6	226.4	226.4	300.7	303.7	443.2	443.2	354.6	411.9
Hubei	1640.6	1122	1782.1	1812.3	1443.9	2216.5	2216.5	1411	1364.9	1364.9	1574.3	1740.9	2118.9	2118.9	1450.2	3006.7
Hunan	2649.5	2794.9	2247.1	2512.8	2190.6	2938.7	2938.7	3005.7	2373.6	2373.6	2680.1	2839.1	2795.5	2795.5	1952	3189.9
Guangdong	1906.4	2396.1	1686.3	2323.8	1682.5	1943.3	1943.3	1921	2131.2	2131.2	1608.4	1792.4	1611.9	1611.9	1683.4	1294.9
Guangxi	3703.8	4011.3	2922.4	4763.1	3069.3	3852.9	3852.9	4476	4376.8	4376.8	4203.3	5096.5	4912.1	4912.1	3732.5	4229.2
Hainan	3722.4	2735.4	3373.3	4933.5	5596.2	5538.7	5538.7	4130.8	5636.8	5636.8	4266	2184.9	4165.7	4165.7	4495.7	2626.8
Chongqing	1827.4	1356.8	2357.6	2040.3	1600.3	1616.8	1616.8	1626.5	1603.9	1603.9	2155.9	1518.7	2142.9	2142.9	1697.2	2397.7
Sichuan	3569.6	2278.1	2822.6	3061.7	2857.5	3173.5	3173.5	3587.2	3052.9	3052.9	3148.5	2717.2	2978.9	2978.9	3548.2	3871.9
Guizhou	2244.4	2176.1	2805.2	3019.7	2397.7	2726.8	2726.8	2801.8	2174.2	2174.2	3461.1	3278.7	2947.4	2947.4	2726.2	3448.2
Yunnan	4161.7	3832.2	5013.9	5111	3459.7	4233.1	4233.1	3637.9	3652.2	3652.2	3673.3	3959.3	4602.4	4602.4	4582.3	3813.5
Shaanxi	1322.7	739.1	1007.7	809.6	1105.6	1360.3	1360.3	1041.9	941.3	941.3	932.8	881.1	1174.5	1174.5	964.8	1062.4
Gansu	1042.4	709.9	875.9	715	794.3	841.7	841.7	1038.4	1042.3	1042.3	767	635	912.5	912.5	1266.6	1628.7
Qinghai	16176.9	10430.8	12029.5	11900.5	16113.6	13225	13225	15687.2	11216.6	11216.6	13675.5	10057.6	13188.9	13188.9	16018.3	17107.4
Ningxia	143.6	176.8	171.1	149.8	135.5	148.2	148.2	168	175.3	175.3	153	138.4	159.2	159.2	214.6	153
Xinjiang	4808.9	4695.1	4167.8	3859.9	3516.6	5125.2	5125.2	4055.5	4251.9	4251.9	3186.9	3994.2	4206.4	4206.4	3482.6	3111.3
