# Supplementary material for: Spatio-temporal comprehensive measurement of China’s agricultural green development level and associated influencing factors
Source: PLoS One. 2023 Aug 4;18(8):e0288599. doi: 10.1371/journal.pone.0288599 (PMC10403095; doi:10.1371/journal.pone.0288599)
Supplement: S1 File — (ZIP) [file pone.0288599.s001.zip › Rural electricity consumption.xlsx]

## Sheet: Sheet1
Province	2005	2006	2007	2008	2009	2010	2011	2012	2013	2014	2015	2016	2017	2018	2019	2020
Beijing	35.7	37.3	39.5	42.1	43.3	44.7	46	47.3	48.5	50.6	51.7	54.7	61.5	65.1	67.8	69.3
Tianjin	52.1	54	57.7	59.4	61	64	66.3	67.8	69.2	109	102.4	92.2	40.3	36.9	39.2	41
Hebei	557.3	563.5	569.9	576.5	580	594.3	600.5	610.5	616.4	631.3	611.8	600.8	615.2	505.2	501.6	509.8
Shanxi	80.3	83.4	84.2	86.3	89.7	96.3	97.2	98.6	99.8	97.1	96.8	97.5	99.3	101.4	104.9	109.2
Neimenggu	50.3	52.7	53.1	54.9	55.3	57.4	58.7	60	59.6	63.1	72.3	71.1	78.9	85.5	91.2	93.2
Liaoning	368.2	375.5	380.7	384.3	387.2	398.4	399.6	397.3	394.8	433.1	457.8	489.8	528	306.2	177	184.6
Jilin	37.4	41.3	43.8	45.2	46.5	47.4	48.8	49.1	48.2	48.8	49.6	51.1	53	54.9	54.9	56.6
Helongjiang	81.5	83.3	64.3	66.9	67.4	68.5	69.1	68.5	67	69.6	72.6	77.5	79.8	82.8	85.6	89.7
Shanghai	808.5	822.4	835	845.3	852.7	858.9	864.5	869.9	874.4	885.6	919.2	983.2	1013.2	1053.4	1102	1087.1
Jiangsu	1707.8	1743.7	1765.3	1777.2	1783.5	1801.6	1809.2	1812.7	1801.9	1834.9	1836.2	1869.3	1888	1933.1	1949.1	2011
Zhejiang	860.1	864.3	869.1	874	883.5	893.2	897.4	900.8	904.9	905.3	905.6	926.1	976.7	1008.3	1026.7	1038.1
Anhui	33.8	46.3	55.7	69	78.5	93.3	109.8	124.3	138.4	147.5	156.7	161.6	171.3	180.8	189.1	205.3
Fujian	268.2	287.9	300.4	310.3	319.6	322.5	338.8	344.8	346.7	367.7	381.1	384.4	388.4	403.9	417.9	445.1
Jiangxi	47.7	53.6	57.2	60.4	65.5	72.1	77.3	86.4	90.9	97.6	99.9	104.6	108.5	112.5	119.2	130.2
Shandong	331.7	357.1	389.4	403.2	417	423.3	448.1	456.6	471.4	480	482.3	488.8	488.5	416.2	435.9	445.6
Henan	218	230.1	244.9	254.6	263	168.6	284.3	298.7	305.4	313.2	321	317.2	328.8	330.6	353.8	373.2
Hubei	76.3	85.5	91.8	98	105.4	119.5	123.2	127.3	130.1	142.2	149.1	152.9	156.6	165.2	178.6	186.9
Hunan	71.2	79.4	83.2	89.5	96.3	98.5	100.3	109.9	118.6	123.8	123.9	126.7	128.6	130.8	133	134.7
Guangdong	810.3	822.5	831	876.4	913.6	997.5	1089.4	1198.2	1234.8	1314	1326.2	1334.8	1414.8	1443.1	1448	1467.5
Guangxi	29.7	32.4	35.1	37.7	42.5	48.3	56	61.2	68.4	76.2	83.9	95.4	103.5	108.2	126.5	141.3
Hainan	3.8	4.2	4.4	4.3	5	6.1	7.3	8	9.6	10.9	13	13.9	15.5	17.4	18.7	21
Chongqing	48.9	53.8	57.2	60.1	63.4	68.4	71.5	73	76.1	78.3	78.1	78.7	80.2	79.5	80.9	82.5
Sichuan	132.7	139.1	143.7	149.2	152.5	158.2	165.3	159.3	163.5	169.6	174.8	183.1	188.4	198.6	205.8	205.9
Guizhou	23.3	24.5	26.5	25.2	30	37.3	44.2	54.4	61.9	71.3	80.1	85.3	95.1	98.4	104.9	117.1
Yunnan	52.2	56.8	59	62.8	65.2	68.4	71.9	75.2	82.4	87.1	91.4	95.3	102.3	104.9	120.4	124
Shaanxi	92	95.4	97.7	98.3	100	103.2	107.3	110.1	113	109	110.2	118.7	130.8	133.6	137.8	126.8
Gansu	38.7	41.3	43.1	45.5	46.3	47	48.3	49.5	50.4	51.3	54	54.2	55.9	59.1	61.7	65.8
Qinghai	2.1	2.4	2.7	2.9	3.3	3.7	4	4.1	4.5	5	5.9	5.9	6.4	6.6	7.1	7.5
Ningxia	8.9	10.5	12.4	12.3	29.7	23.1	23.7	13.3	13.8	13.6	13.8	14.2	14.6	18.1	16.1	16.8
Xinjiang	41.2	45.6	47.3	50.5	56.5	60.8	67.4	73.8	83.9	96.5	104.1	108.2	111.1	119.5	124.8	127.5
