# Supplementary material for: Spatio-temporal comprehensive measurement of China’s agricultural green development level and associated influencing factors
Source: PLoS One. 2023 Aug 4;18(8):e0288599. doi: 10.1371/journal.pone.0288599 (PMC10403095; doi:10.1371/journal.pone.0288599)
Supplement: S1 File — (ZIP) [file pone.0288599.s001.zip › Total length of hardened roads.xlsx]

## Sheet: Sheet1
Province	2005	2006	2007	2008	2009	2010	2011	2012	2013	2014	2015	2016	2017	2018	2019	2020
Beijing	14696	20503	20754	20340	20755	21114	21347	21492	21673	21849	21885	22026	22226	22256	22366	22264
Tianjin	10836	11316	11531	12060	14316	14832	15163	15391	15718	16110	16550	16764	16532	16257	16132	16411
Hebei	75894	143778	147265	149504	152135	154344	156965	163045	174492	179200	184553	188431	191693	193252	196983	204737
Shanxi	69563	112930	119869	124773	127330	131644	134808	137771	139434	140436	140960	142066	142855	143326	144283	144323
Neimenggu	79029	128762	138610	147288	150756	157994	160995	163763	167515	172167	175374	196061	199423	202641	206089	210217
Liaoning	53521	97786	98101	101144	101117	101545	104026	105562	110973	114504	120364	120613	122705	122974	124767	130899
Jilin	50308	84444	85445	87099	88430	90437	91754	93208	94191	96041	97326	102484	103896	105399	106660	107848
Helongjiang	67077	139335	140909	150845	151470	151945	155592	159063	160206	162464	163233	164502	165989	167116	168710	168119
Shanghai	8110	10392	11163	11497	11671	11974	12084	12541	12633	12945	13195	13292	13322	13106	13045	12917
Jiangsu	82739	126972	133732	140930	143803	150307	152247	154118	156094	157521	158805	157304	158475	158729	159937	158101
Zhejiang	48600	95310	99812	103652	106952	110177	111776	113550	115426	116367	118015	119053	120101	120662	121813	123080
Anhui	72807	147611	148372	148827	149184	149382	149535	165157	173763	174373	186940	197588	203285	208826	218295	236483
Fujian	58286	86560	86926	88607	89504	91015	92322	94661	99535	101190	104585	106757	108012	108901	109785	110118
Jiangxi	62300	128236	130515	133815	137011	140597	146632	150595	152067	155515	156625	161909	162285	161941	209131	210641
Shandong	80131	204910	212237	220688	226693	229859	233190	244586	252786	259515	263447	265720	270590	275642	280325	286814
Henan	75003	236351	238676	240645	242314	245089	247587	249649	249831	249857	250584	267441	267805	268589	269832	270271
Hubei	76075	181791	183780	188366	197196	206211	212747	218151	226912	236933	252980	260179	269484	275039	289029	289612
Hunan	45801	171848	175415	184568	191405	227998	232190	234040	235392	236250	236886	238273	239724	240060	240566	241138
Guangdong	106476	178387	182005	183155	184960	190144	190724	194943	202915	212094	216023	218085	219580	217699	220290	221873
Guangxi	51046	90318	94202	99273	100491	101782	104889	107906	111384	114900	117993	120547	123259	125449	127819	131642
Hainan	12671	17577	17789	18563	20041	21236	22916	24265	24852	26002	26860	28217	30684	35023	38107	40163
Chongqing	30835	100299	104705	108632	110950	116949	118562	120728	122846	127392	140551	142921	147881	157483	174284	180796
Sichuan	79337	164688	189395	224482	249168	266082	283268	293499	301816	309742	315582	324138	329950	331592	337095	394371
Guizhou	35447	113278	123247	125365	142561	151644	157820	164542	172564	179079	186407	191626	194379	196908	204723	206693
Yunnan	111920	198496	200333	203753	206028	209231	214524	219052	222940	230398	236007	238052	242546	252929	262409	292479
Shaanxi	49274	113303	121297	131038	144109	147461	151986	161411	165249	167145	170069	172471	174395	177128	180070	180660
Gansu	32792	95642	100612	105638	114000	118879	123696	131201	133597	138084	140052	143039	142252	143228	151443	155957
Qinghai	26982	47726	52626	56642	60136	62185	64280	65988	70117	72703	75593	78585	80895	82137	83761	85131
Ningxia	13001	19903	20562	21008	21805	22518	24506	26522	28554	31276	33240	33940	34561	35405	36576	36901
Xinjiang	71599	143736	145219	146652	150683	152843	155150	165909	170155	175468	178263	182085	185338	189050	194222	209220
