# Supplementary material for: Spatio-temporal comprehensive measurement of China’s agricultural green development level and associated influencing factors
Source: PLoS One. 2023 Aug 4;18(8):e0288599. doi: 10.1371/journal.pone.0288599 (PMC10403095; doi:10.1371/journal.pone.0288599)
Supplement: S1 File — (ZIP) [file pone.0288599.s001.zip › Per capita disposable income of rural residents.xlsx]

## Sheet: Sheet1
Province	2005	2006	2007	2008	2009	2010	2011	2012	2013	2014	2015	2016	2017	2018	2019	2020
Beijing	7860	8620	9559	10747	11986	13262	14736	16476	18337	20226	20559	22310	24240	26490	28928	30126
Tianjin	5475	6096	6845	7705	8441	9764	11941	13693	15353	17014	18412	20076	21754	23065	24804	25691
Hebei	3481.64	3801.82	4293.43	4795.46	5149.67	5957.98	6741.56	7119.09	8081.39	8247.99	9022.84	11919	12881	14031	15373	16467
Shanxi	2890.66	3180.92	4097.24	4244.1	4573.2	4736.2	5601.4	6356.6	7949.5	8809.44	9453.91	10082.5	10787.5	11750	12902	13878
Neimenggu	2988.87	3188.34	3953.1	4457	4656	5222	6299	6968	8032	9976	10776	11609	12584	13803	15283	16567
Liaoning	3690.2	4169.7	4988.64	5576.48	5958	6907.93	8296.54	9383.72	10522.7	11191.5	12056.9	12880.7	13746.8	14656.3	16108.3	1766.8
Jilin	3263.99	3641.13	4186.34	4932.74	5265.91	6637.18	7509.95	8598.17	8869.3	9014.33	9633.76	10666.1	11612.8	12623.9	14540	17092.3
Helongjiang	3221	3552	4132	4858	5207	6211	7591	8604	9634	10453	11095	11832	12665	13804	14982	16168
Shanghai	8342	9213	10222	11385	12324	13746	15644	17401	19208	21192	23205	25743	27825	30375	33195	34911
Jiangsu	5258	5791	6533	7322	7962	9067	10744	12133	13521	14958	16257	17606	19158	20845	22675	24198
Zhejiang	6660	7335	8265	9258	10007	11303	13071	14552	17494	19373	21125	22866	24956	27302	29876	31930
Anhui	2640.96	3556.27	4202.49	4202.49	4504.32	5285.17	6232.21	7160.46	8390.9	9926.42	10820.7	11720.5	12758.2	13996	15416	14956
Fujian	4450	4835	5467	6196	6680	7427	8779	9967	11405	12650	13793	14999	16335	17821	19568	20880
Jiangxi	3265.53	3584.72	4097.82	4697.19	5075.01	5788.56	6891.63	7827.81	9088.78	10116.6	11139.1	12665.8	13804.2	14982	16168.1	17965.3
Shandong	3946	4387	5009	5671	6154	7034	8395	9506	10687	11882	12930	13954	15118	16297	17775	18753
Henan	2870.58	3261.03	3851.6	4454.24	4806.95	5523.73	6604.03	7524.94	8475.34	9416.1	9966.07	10852.9	11696.7	12719.2	13830.7	15163.7
Hubei	3099.2	3980.13	4409.71	4989.04	5132.16	5832.27	6897.92	7851.71	8866.95	10849.1	11843.9	12725	13812.1	14977.8	16390.9	16305.9
Hunan	3117.7	3389.8	3904.3	4512.5	4910	5622	6567.1	7440.2	9028.6	10060.2	10992.5	11930.4	12935.8	14092.5	15394.8	16584.6
Guangdong	4690.49	5079.78	5624.04	6399.77	6906.93	7890.25	9371.73	10542.8	11067.8	12245.6	13360.4	14512.1	15779.7	17167.7	18818.4	19863.1
Guangxi	2496	2771	3224	3690	3980	4543	5231	6008	6791	8683	9467	10369	11326	12435	13676	14815
Hainan	3004	3256	3791	4390	4744	5275	6446	7408	8343	9913	10858	11843	12902	13989	15113	16279
Chongqing	2842	2911	3560	4193	4557	5378	6605	7526	8593	9090	11405	12650	13793	15133	16361	17432
Sichuan	2802.78	3002.38	3546.69	4121.21	4462.05	5086.89	6128.55	7001.43	7895.33	9347.74	10247.4	11203	12226.9	13331.4	14670.1	15929.1
Guizhou	1876.96	1884.62	2373.99	2796.93	3005.41	3471.93	4145.35	4753	5434	6671.22	7386.87	8090.28	8869.1	9716.1	10756.3	11642.4
Yunnan	1875.3	2766.5	3147	3851.6	4454.24	4806.95	5523.73	6604.03	7524.94	8475.34	9416.1	9966.07	10852.9	11543.6	12930.8	13774.9
Shaanxi	2160	2396	2824	3373	3722	4477	5484	6285	7092	7932	8689	9396	10265	11213	12326	13316
Gansu	1980	2134.05	2328.92	2723.8	2980.1	3425	3909	4507	5108	5983	6658	7370	7733	8339	8935	9753
Qinghai	2165.11	2358.37	2683.78	3061.24	3346.15	3862.68	5364.38	6196.35	6743.33	7258.71	7933	8664	9462	10393	11499	12342
Ningxia	2259	2760	3181	3681	4048	4675	5410	6180	7598.7	8410	9118.7	9851.6	10737.9	11707.6	12858.4	13889.6
Xinjiang	2759	3166	3552	4132	4858	5207	6211	7591	7847	8724	9425	10183	11045	11975	13122	14056
