# Supplementary material for: Spatio-temporal comprehensive measurement of China’s agricultural green development level and associated influencing factors
Source: PLoS One. 2023 Aug 4;18(8):e0288599. doi: 10.1371/journal.pone.0288599 (PMC10403095; doi:10.1371/journal.pone.0288599)
Supplement: S1 File — (ZIP) [file pone.0288599.s001.zip › Per capita housing area.xlsx]

## Sheet: Sheet1
Province	2005	2006	2007	2008	2009	2010	2011	2012	2013	2014	2015	2016	2017	2018	2019	2020
Beijing	36.94	39.1	39.54	39.4	39.42	40.62	48.63	49.08	51.35	52.42	43.03	44.5	44.89	46.26	47.19	47.08
Tianjin	25.67	26.43	26.6	27.29	28.48	28.75	30.22	30.26	31.8	28.1	28.1	28.1	28.1	28.1	28.1	28.1
Hebei	28.35	29.12	30.11	30.71	31.94	32.23	34.12	35.01	35.47	35.91	37.66	38.1	37.98	38.54	38.79	39.05
Shanxi	24.15	24.96	25.80	26.52	27.97	28.69	31.83	32.41	33.50	32.9	33.51	37.51	37.81	38.11	39.9	40.29
Neimenggu	19.52	20	20.79	21.2	21.97	22.1	23.7	24.9	26.01	26.32	26.07	26.89	27.86	28.6	29.1	29.35
Liaoning	25.1	25.1	25.7	26.4	27	27.3	29	29.5	30.8	32	32.6	33.6756	34.476	34.9137	36.2543	36.9
Jilin	20.1	20.68	21.21	21.94	22.79	22.88	24.44	24.71	23.47	26.2	26.95	28.3	28.95	28.66	29.7	30.27
Helongjiang	22.03	22.11	22.76	22.98	23.56	23.72	23.69	23.7	23.54	23.8	23.98	24.07	24.14	24.38	25.27	35.24
Shanghai	56.56	59.99	61.22	62.3	60.18	59.68	58.9	60.42	58.48	58.92	60.6	63.5	63.6	63.9	64.5	65.1
Jiangsu	40.18	40.99	44.73	54.13	52.17	52.65	53.74	54.81	54.29	55.1	56.34	57.71	57.37	58.46	60.13	61.28
Zhejiang	54.98	55.57	57.06	58.5	59.29	58.53	60.8	61.51	60.8	61.5	61.3	60.27	60.43	65.44	67.31	66.9
Anhui	26.75	27.97	28.89	29.88	31.01	32.05	35.03	35.88	32.24	33.1	34.7	36.8	38.5	34.78	42.94	41.98
Fujian	40.15	42.35	44.5	46.76	47.54	49.82	50.8	63.71	60.83	63.48	66.37	68	78.9	76.34	80.7	83.13
Jiangxi	34.1	35.91	36.78	37.56	39.53	40.26	46.82	47.61	49.11	50.2	51.8	52.7	54.78	55.61	57.67	58.71
Shandong	28.49	29.29	29.8	31.33	31.8	32.09	33.18	33.44	36.39	37.3	36.36	37.51	37.61	36.8	37.14	37.31
Henan	27.2	29.7	30.2	31.4	33.1	34.7	36.8	38.5	34.78	42.94	43.6	46.65	47.84	47.88	50.16	52.44
Hubei	36.05	36.77	37.96	39.04	40.11	44.24	44.98	41.84	54.78	55.61	57.67	58.71	58.68	57.79	59.13	58.77
Hunan	38.38	39.28	40.18	40.72	41.69	42.01	46.62	46.78	52.93	54.2	57.3	60.6	63.5	63.6	63.9	65.3
Guangdong	25.71	26.31	26.89	27.65	28.7	29.23	31.88	33.1	34.92	39.32	42.14	43.92	45.27	47.13	48.68	48.92
Guangxi	30.98	32.5	33.71	34.67	36.2	36.8	37.7	39.1	40.49	43.25	45.22	46.28	47.23	49.71	52.5	53
Hainan	21.82	22.3	23.34	23.71	24.18	24.74	25.14	25.86	26.56	27.35	28.47	29.25	30.16	32.78	34.62	34.59
Chongqing	32.09	33.18	33.44	35.73	37.56	40.18	40.99	44.73	54.13	52.17	52.65	53.74	54.81	54.29	53.7	54.88
Sichuan	27.48	27.92	28.36	29.74	30.12	30.71	31.07	31.93	32.86	33.17	33.64	34.07	35.29	34.72	34.6	30.08
Guizhou	20.4	21.89	22.45	23.97	24.82	25.94	26.96	28.47	29.39	30.75	31.98	30.76	33.92	34.87	38.09	32.03
Yunnan	28.59	29.14	29.97	30.05	30.92	31.27	31.89	32.01	32.98	33.46	34.52	35.87	36.58	37.56	38.32	34.79
Shaanxi	27.1	27.7	29.3	30	30.5	31.7	37.2	38.3	39.6	41	42.6	44.7	46	41.5	41.8	42.7
Gansu	18.71	19.12	19.46	19.87	20.55	20.96	23.65	24.08	24.66	28.6	29.3	31.4	33.1	34.7	36.8	38.5
Qinghai	17.95	18.34	18.93	19.77	20.8	21.44	27.27	30.87	24.21	25.14	25.9	26.31	26.89	27.65	28.7	29.23
Ningxia	21.03	21.64	23.04	23.06	24.46	24.89	24.38	25.86	28.4	29.8	30.5	31.7	32	31.7	32.5	33.5
Xinjiang	22.22	23.63	24.86	25.72	27.31	28	28.99	29.68	29.32	30.89	31.56	32.74	32.99	33.45	29.83	34.79
