# Supplementary material for: Spatio-temporal comprehensive measurement of China’s agricultural green development level and associated influencing factors
Source: PLoS One. 2023 Aug 4;18(8):e0288599. doi: 10.1371/journal.pone.0288599 (PMC10403095; doi:10.1371/journal.pone.0288599)
Supplement: S1 File — (ZIP) [file pone.0288599.s001.zip › Influencing factors.xlsx]

## Sheet: Sheet1
No	Year	Agricultural green development level indexes	STR	lnGDP	MS	lnTEC	lnTAL	lnMEC	lnACR
1	2005	0.312587	36.94	8.96954	60.65	4.07073	8.09834	5.82216	3.14845
2	2005	0.184338	25.67	8.60795	26.06	4.37701	7.21229	6.41657	3.72449
3	2005	0.288978	28.35	8.15526	8.24	7.34782	8.20467	9.04631	4.15826
4	2005	0.151525	24.15	7.96924	9.41	6.4574	7.37275	7.73574	3.63574
5	2005	0.21418	19.52	8.00265	34.85	6.27137	7.28688	7.56112	3.2604
6	2005	0.346137	25.1	8.21344	63.1	6.53146	8.08979	7.55909	3.92829
7	2005	0.19473	20.1	8.09071	58.32	6.2188	7.45991	7.2939	3.87536
8	2005	0.177615	22.03	8.07745	16.72	6.54635	7.41818	7.71155	4.17592
9	2005	0.324374	56.56	9.02906	20.16	4.07923	8.0067	4.56954	3.69784
10	2005	0.399055	40.18	10.0851	20	6.96442	8.12947	8.05048	4.33611
11	2005	0.349875	54.98	8.80387	31.14	6.6681	8.079	7.65506	3.34533
12	2005	0.260739	26.75	7.8789	4.02	7.47698	7.8648	8.28999	4.47221
13	2005	0.26118	40.15	8.40066	51.98	6.53987	7.28688	6.90776	4.55356
14	2005	0.194184	34.1	8.09118	9.84	6.85751	7.49443	7.4851	3.10414
15	2005	0.512428	28.49	8.28046	49.44	7.62359	8.42749	9.12688	4.65681
16	2005	0.271508	27.2	7.96227	44.76	8.04805	8.26385	7.55867	4.9052
17	2005	0.249474	36.05	8.0389	52.71	7.0047	8.07962	7.62918	4.30285
18	2005	0.275641	38.38	8.04485	34.31	7.57656	8.06432	5.76513	3.29213
19	2005	0.375287	25.71	8.45329	22.29	7.33531	8.23217	4.989	3.55105
20	2005	0.28173	30.98	7.82244	31.61	7.31528	7.73674	4.92725	2.64759
21	2005	0.211796	21.82	8.0077	14.12	5.26476	5.94803	5.59177	3.72858
22	2005	0.155154	32.09	7.95226	10.24	6.65402	6.9489	6.6541	4.12407
23	2005	0.343907	27.48	7.93837	47.5	7.74833	7.96936	7.18743	3.6651
24	2005	0.207951	20.4	7.53741	35.13	7.14527	7.34601	4.69144	6.09744
25	2005	0.254759	28.59	7.53652	37.26	7.43254	7.31588	5.1156	4.7782
26	2005	0.238294	27.1	7.67786	42.39	6.85562	7.81116	4.996	3.32791
27	2005	0.168766	18.71	7.59085	4.57	6.63516	7.2086	7.46984	2.15756
28	2005	0.214944	17.95	7.68023	38.93	4.85748	5.37528	4.96703	2.64759
29	2005	0.0714681	21.03	7.72268	10.84	4.94592	5.9135	6.31922	4.71313
30	2005	0.150411	22.22	7.92262	31.72	5.84093	7.45761	7.5606	3.61846
31	2006	0.330289	39.1	9.06184	60.65	4.05872	8.30449	5.82895	3.14845
32	2006	0.189687	26.43	8.71539	26.06	4.38826	7.25488	6.41034	3.70377
33	2006	0.31575	29.12	8.24324	8.24	7.37801	7.75791	9.004	4.14551
34	2006	0.203002	24.96	8.06493	9.41	6.46194	7.57507	7.69006	3.70229
35	2006	0.336638	20	8.06726	34.85	6.26111	7.22037	7.48003	3.2604
36	2006	0.301953	25.1	8.3356	63.1	6.53059	8.18897	7.38987	3.92829
37	2006	0.227297	20.68	8.20005	58.32	6.20799	7.43248	7.18524	3.90761
38	2006	0.219765	22.11	8.17527	16.72	6.55976	7.63723	7.57671	4.21509
39	2006	0.329306	59.99	9.12837	20.16	4.17746	8.15937	4.65586	3.69237
40	2006	0.425835	40.99	10.2352	20	7.0343	8.47512	8.02372	4.30204
41	2006	0.324516	55.57	8.90041	31.14	6.71732	8.19726	7.61416	3.22526
42	2006	0.19603	27.97	8.17647	4.02	7.49259	7.82365	8.23854	4.47198
43	2006	0.266707	42.35	8.48364	51.98	6.58299	7.49165	6.88857	4.5544
44	2006	0.207916	35.91	8.18444	9.84	6.86797	7.4495	7.28975	3.10414
45	2006	0.531118	29.29	8.3864	49.44	7.68713	8.44031	9.07703	4.66457
46	2006	0.322542	29.7	8.0898	44.76	8.08178	8.11103	7.44996	4.91089
47	2006	0.276927	36.77	8.28907	52.71	7.00823	8.26488	7.72451	4.26268
48	2006	0.298976	39.28	8.12853	34.31	7.58878	7.92913	5.83382	3.29473
49	2006	0.360981	26.31	8.53302	22.29	7.32975	8.43142	5.25212	3.55105
50	2006	0.276953	32.5	7.92696	31.61	7.3239	7.50659	5.0363	2.67208
51	2006	0.209252	22.3	8.08825	14.12	5.25123	5.95584	5.61002	3.7293
52	2006	0.204831	33.18	7.97625	10.24	6.68561	7.00488	6.70932	4.12923
53	2006	0.324735	27.92	8.00716	47.5	7.76938	8.08302	6.60543	3.66766
54	2006	0.209119	21.89	7.54148	35.13	7.16123	6.76388	4.74771	3.80733
55	2006	0.260416	29.14	7.92534	37.26	7.43467	7.07665	5.16764	4.70547
56	2006	0.232846	27.7	7.78156	42.39	6.86391	7.8018	5.02381	3.32611
57	2006	0.161743	19.12	7.66578	4.57	6.63752	6.61473	7.54603	2.21375
58	2006	0.199835	18.34	7.76573	38.93	4.88204	5.62762	5.17502	2.64759
59	2006	0.0670873	21.64	7.92299	10.84	4.96981	5.9135	6.38383	4.71492
60	2006	0.179463	23.63	8.06022	31.72	5.82718	7.31189	7.66444	3.74384
61	2007	0.304813	39.54	9.16524	60.65	4.74927	8.34593	5.70545	3.14415
62	2007	0.183596	26.6	8.83127	26.06	4.76729	7.31189	6.40506	3.69982
63	2007	0.287507	30.11	8.36484	8.24	7.4019	7.80547	9.11981	4.14551
64	2007	0.291659	25.8	8.31807	9.41	5.77641	7.65207	7.80008	3.70254
65	2007	0.320798	20.79	8.28226	34.85	6.43036	7.35244	7.70043	3.2604
66	2007	0.313558	25.7	8.51492	63.1	6.73042	8.2335	7.57132	3.92711
67	2007	0.208386	21.21	8.33958	58.32	6.46381	7.48997	7.42554	3.91262
68	2007	0.231023	22.76	8.32652	16.72	6.87925	7.67369	7.93211	4.22244
69	2007	0.321719	61.22	9.2323	20.16	4.84182	8.14816	4.5819	3.68336
70	2007	0.41683	44.73	10.4282	20	7.34116	8.58579	8.12929	4.29892
71	2007	0.323564	57.06	9.01979	31.14	6.60109	8.22336	7.75431	3.19622
72	2007	0.244701	28.89	8.34343	4.02	6.96035	7.62754	8.41965	4.46832
73	2007	0.288999	44.5	8.60649	51.98	6.52986	7.46221	6.96894	4.55965
74	2007	0.215572	36.78	8.31821	9.84	6.43181	7.87778	7.82656	3.10414
75	2007	0.520201	29.8	8.51899	49.44	7.86484	8.44505	9.20209	4.66674
76	2007	0.29785	30.2	8.25624	44.76	7.72068	8.0824	7.11656	4.90749
77	2007	0.291467	37.96	8.39156	52.71	7.04934	8.3082	7.84427	4.24749
78	2007	0.340834	40.18	8.26983	34.31	7.12544	8.12681	5.90928	3.29695
79	2007	0.347112	26.89	8.63481	22.29	7.19196	8.55776	5.62319	3.55105
80	2007	0.294709	33.71	8.07838	31.61	6.87781	7.3815	5.23591	2.68512
81	2007	0.219433	23.34	8.24039	14.12	5.41254	6.10256	5.70048	3.7293
82	2007	0.23714	33.44	8.17752	10.24	5.99521	6.8222	6.75729	4.14899
83	2007	0.319309	28.36	8.17377	47.5	7.18281	7.97281	6.91543	3.67503
84	2007	0.200497	22.45	7.77233	35.13	5.97177	6.93342	4.84308	3.82144
85	2007	0.255949	29.97	8.0542	37.26	6.52767	7.33954	5.22682	4.67851
86	2007	0.219603	29.3	7.94591	42.39	6.44461	7.834	5.03494	3.34674
87	2007	0.228403	19.46	7.75316	4.57	6.1284	6.76157	7.60155	2.28136
88	2007	0.208313	18.93	7.89498	38.93	3.89589	5.80212	5.14225	2.64759
89	2007	0.0983687	23.04	8.06495	10.84	4.71043	5.94017	6.44537	4.71582
90	2007	0.278411	24.86	8.17527	31.72	6.64249	7.35692	7.66444	3.7329
91	2008	0.329602	39.4	9.28238	60.49	4.9445	8.29054	5.58725	3.14415
92	2008	0.181877	27.29	8.94962	26.06	4.9395	7.31389	6.39125	3.69536
93	2008	0.31293	30.71	8.47542	8.24	7.56413	7.94378	9.16172	4.14804
94	2008	0.200487	26.52	8.35329	9.41	6.32131	7.64588	7.828	3.70574
95	2008	0.247575	21.2	8.40223	34.85	6.59564	7.33889	7.92999	3.2604
96	2008	0.285315	26.4	8.62631	63.1	6.81728	8.32555	7.62203	3.92652
97	2008	0.217207	21.94	8.50365	58.32	6.65608	7.49165	7.49554	3.92217
98	2008	0.214302	22.98	8.48838	16.72	7.09573	7.59085	8.01248	4.23844
99	2008	0.351561	62.3	9.34005	20.16	4.99383	8.21798	4.55703	3.73098
100	2008	0.439525	54.13	10.5958	20	7.57466	8.43837	8.19724	4.31669
101	2008	0.374376	58.5	9.13324	31.14	6.77878	8.33038	7.7594	3.17722
102	2008	0.207348	29.88	8.34343	4.02	7.16224	7.63192	8.47793	4.45783
103	2008	0.342874	46.76	8.73166	51.98	6.71684	7.48099	7.01437	4.56445
104	2008	0.257092	37.56	8.45472	9.84	6.59263	7.74457	7.98834	3.10414
105	2008	0.591675	31.33	8.64312	49.44	8.07838	8.38229	9.24474	4.67311
106	2008	0.322098	31.4	8.40161	44.76	7.9492	8.2169	7.44442	4.92304
107	2008	0.301857	39.04	8.515	52.71	7.32086	8.28526	7.9363	4.26718
108	2008	0.324163	40.72	8.41461	34.31	7.37563	8.16593	5.99673	3.29916
109	2008	0.369351	27.65	8.76402	22.29	7.34666	8.64242	5.76569	3.55105
110	2008	0.277129	34.67	8.21338	31.61	7.03439	7.17625	5.28574	2.70672
111	2008	0.224878	23.71	8.38708	14.12	5.7288	6.00881	5.73793	3.73122
112	2008	0.199117	35.73	8.34117	10.24	6.2592	6.92658	6.80589	4.18799
113	2008	0.351311	29.74	8.3239	47.5	7.49893	8.01895	6.69654	3.67858
114	2008	0.19443	23.97	7.93628	35.13	6.2176	7.01031	4.86761	3.83276
115	2008	0.332638	30.05	8.25624	37.26	6.74606	7.19594	5.30529	4.68703
116	2008	0.240627	30	8.12356	42.39	6.71368	7.93809	5.09871	3.3492
117	2008	0.220615	19.87	7.90978	4.57	6.37554	6.90675	7.68641	2.32239
118	2008	0.220987	19.77	8.02658	38.93	4.11578	5.84932	5.0093	2.64759
119	2008	0.0809693	23.06	8.21094	10.84	4.98907	5.96615	6.48898	4.72562
120	2008	0.232041	25.72	8.32652	31.72	6.80084	7.4378	7.71619	3.82472
121	2009	0.329051	39.42	9.39149	60.58	4.85281	8.39683	5.60396	3.12236
122	2009	0.184444	28.48	9.04086	27.53	4.84968	7.446	6.38856	3.68587
123	2009	0.294903	31.94	8.54669	9.87	7.47347	8.08117	9.19635	4.18373
124	2009	0.241132	27.97	8.42797	10.74	5.90318	7.6953	7.8842	3.70475
125	2009	0.246163	21.97	8.44591	38.43	6.57452	7.38956	7.96957	3.31528
126	2009	0.306603	27	8.69249	65.95	6.79894	8.38275	7.66992	3.92415
127	2009	0.210972	22.79	8.56901	60.01	6.61901	7.55643	7.60145	3.97725
128	2009	0.196364	23.56	8.55776	16.73	7.0408	7.66435	8.13191	4.28496
129	2009	0.370455	60.18	9.4193	21.5	4.92362	8.25713	4.59714	3.73146
130	2009	0.475587	52.17	10.6981	21.3	7.46554	8.51619	8.24554	4.32307
131	2009	0.389056	59.29	6.91473	38.4	6.70085	8.37448	7.77654	3.17178
132	2009	0.229075	31.01	8.41279	4.24	7.08833	7.76642	8.53874	4.45609
133	2009	0.264791	47.54	8.80687	55.38	6.63726	7.97865	7.06902	4.56934
134	2009	0.21695	39.53	8.53208	11.89	6.5429	7.80262	8.11937	3.15316
135	2009	0.608058	31.8	8.72486	51.26	7.97098	8.46126	9.31296	4.68009
136	2009	0.326263	33.1	8.47782	47.77	7.84819	8.29555	7.35494	4.92906
137	2009	0.313474	40.11	8.54328	56.51	7.24122	8.20576	8.02527	4.29456
138	2009	0.320039	41.69	8.49903	35.22	7.27718	8.08764	6.07076	3.30358
139	2009	0.385386	28.7	8.84028	23.41	7.30095	8.61468	5.82432	3.64884
140	2009	0.257196	36.2	8.28904	37.09	7.00914	7.38585	5.38587	2.718
141	2009	0.220579	24.18	8.46464	18.03	5.61313	6.17794	5.90231	3.7329
142	2009	0.172976	37.56	8.42442	11.28	6.14311	7.17012	6.87462	4.20767
143	2009	0.356336	30.12	8.40336	50.03	7.38244	8.25427	7.00814	3.68286
144	2009	0.174694	24.82	8.00817	38.24	6.14161	6.94216	4.93375	3.86723
145	2009	0.266659	30.92	8.40161	41.42	6.66045	7.04925	5.37482	4.67068
146	2009	0.236814	30.5	8.22202	43.16	6.65402	7.96728	5.15063	3.35341
147	2009	0.160397	20.55	7.99971	5.63	6.27212	6.9594	7.69684	2.45014
148	2009	0.22587	20.8	8.11557	40.38	4.07244	5.99894	4.90897	2.89204
149	2009	0.0752908	24.46	8.30598	15.8	4.87596	6.05209	6.55472	4.73268
150	2009	0.178121	27.31	8.48838	35.84	6.66466	7.41337	7.68529	3.86262
151	2010	0.309741	40.62	9.49266	60.58	5.03825	8.39683	5.6204	3.10906
152	2010	0.187108	28.75	9.18646	27.53	5.12575	7.446	6.37639	3.68009
153	2010	0.285853	32.23	8.69249	9.87	7.81201	8.08117	9.22536	4.1822
154	2010	0.182253	28.69	8.46299	10.74	6.50578	7.6953	7.94066	3.70475
155	2010	0.288272	22.1	8.56064	38.43	6.80284	7.38956	8.01751	3.31528
156	2010	0.286282	27.3	8.84043	65.95	7.03905	8.38275	7.71811	3.92395
157	2010	0.196978	22.88	8.80044	60.01	6.76492	7.55643	7.67089	4.02142
158	2010	0.196953	23.72	8.73408	16.73	7.22198	7.66435	8.22585	4.29456
159	2010	0.336241	59.68	9.5285	21.5	5.04536	8.25713	4.64535	3.74218
160	2010	0.429237	52.65	10.874	21.3	7.72736	8.51619	8.27825	4.33284
161	2010	0.34766	58.53	9.33282	38.4	6.94823	8.37448	7.79462	3.14587
162	2010	0.258986	32.05	8.57266	4.24	7.34239	7.76642	8.59597	4.4519
163	2010	0.265802	49.82	8.91288	55.38	6.88408	7.97865	7.09523	4.57213
164	2010	0.229497	40.26	8.66364	11.89	6.68636	7.80262	8.24407	3.15316
165	2010	0.577203	32.09	8.85851	51.26	8.20797	8.46126	9.36126	4.6838
166	2010	0.299496	34.7	8.61681	47.77	8.17211	8.29555	7.36271	4.94734
167	2010	0.293496	44.24	8.67116	56.51	7.56097	8.20576	8.12296	4.30136
168	2010	0.287881	42.01	8.63444	35.22	7.63027	8.08764	6.14236	3.30579
169	2010	0.402077	29.23	8.97338	23.41	7.47318	8.61468	5.86624	3.64884
170	2010	0.241504	36.8	8.42134	37.09	7.20013	7.38585	5.09436	2.72327
171	2010	0.211595	24.74	8.57073	18.03	5.83393	6.17794	6.04387	3.73552
172	2010	0.176792	40.18	8.59007	11.28	6.43503	7.17012	6.97643	4.22727
173	2010	0.34385	30.71	8.53442	50.03	7.63497	8.25427	7.21546	3.69138
174	2010	0.163578	25.94	8.15247	38.24	6.37554	6.94216	5.16198	3.88957
175	2010	0.256826	31.27	8.47782	41.42	6.83044	7.04925	5.48521	4.64602
176	2010	0.229458	31.7	8.40671	43.16	7.00959	7.96728	5.11757	3.35376
177	2010	0.1641	20.96	8.13886	5.63	6.63016	6.9594	7.58961	2.39699
178	2010	0.200687	21.44	8.25912	40.38	4.52287	5.99894	4.99856	2.89204
179	2010	0.163813	24.89	8.44998	15.8	5.27351	6.05209	6.59185	4.7318
180	2010	0.199757	28	8.55776	35.84	7.22759	7.41337	7.93923	3.90862
181	2011	0.320734	48.63	9.59805	60.82	5.0962	8.62999	5.58048	3.10009
182	2011	0.192588	30.22	9.38773	27.53	5.1924	7.7463	6.36973	3.67731
183	2011	0.285756	34.12	8.81605	9.87	7.92851	8.02126	9.24466	4.18403
184	2011	0.188515	31.83	8.63077	10.74	6.64262	7.76089	7.98184	3.70475
185	2011	0.302845	23.7	8.74815	38.43	6.96395	7.83676	8.06234	3.31528
186	2011	0.2959	29	9.02359	65.95	7.17564	8.41183	7.78318	4.10347
187	2011	0.196281	24.44	8.92398	60.01	6.92795	7.61628	7.7643	4.12261
188	2011	0.228224	23.69	8.93472	16.73	7.49654	7.98786	8.31821	4.30676
189	2011	0.33526	58.9	9.65784	21.5	5.10655	8.30968	4.6606	3.6971
190	2011	0.441398	53.74	11.0262	21.3	7.87888	8.94259	8.32023	4.33677
191	2011	0.408353	60.8	9.47815	38.4	7.04925	8.62101	7.8084	3.20234
192	2011	0.223623	35.03	8.73749	4.24	7.44705	8.07652	8.64067	4.50236
193	2011	0.305505	50.8	9.08012	55.38	7.03544	8.18396	7.13154	4.7193
194	2011	0.281577	46.82	8.83806	11.89	6.82198	7.83834	8.34284	3.15316
195	2011	0.614425	33.18	9.03539	51.26	8.25416	8.8371	9.40082	4.68832
196	2011	0.308546	36.8	8.79544	47.77	8.18866	8.63266	7.36271	4.95138
197	2011	0.298266	44.98	8.83898	56.51	7.74036	8.55275	8.18067	4.31174
198	2011	0.323276	46.62	8.78983	35.22	7.77976	8.32215	6.17218	3.31854
199	2011	0.371939	31.88	9.14545	23.41	7.62178	9.0884	5.93158	3.64884
200	2011	0.242536	37.7	8.56236	37.09	7.37932	8.06212	5.09436	2.72785
201	2011	0.280735	25.14	8.77122	18.03	5.99396	6.2653	6.06877	3.73361
202	2011	0.205807	40.99	8.79558	11.28	6.62167	7.89952	7.03966	4.2383
203	2011	0.346576	31.07	8.72071	50.03	7.8056	8.58261	7.21546	3.68462
204	2011	0.169673	26.96	8.32974	38.24	6.48509	7.71065	5.22111	3.91621
205	2011	0.255906	31.89	8.61681	41.42	7.02527	7.84698	5.57139	4.66391
206	2011	0.240527	37.2	8.60959	43.16	7.21575	8.0229	5.31645	3.35376
207	2011	0.170938	23.65	8.27104	5.63	6.74347	7.50439	7.59762	2.37491
208	2011	0.211175	27.27	8.58754	40.38	4.63376	6.00389	4.99856	2.89204
209	2011	0.0745439	24.38	8.596	15.8	5.40986	6.11368	6.64475	4.73004
210	2011	0.192265	28.99	8.73408	35.84	7.27094	7.79688	8.01291	3.93886
211	2012	0.313005	49.08	9.70966	60.88	5.11379	8.72307	5.48521	3.09558
212	2012	0.215437	30.26	9.52464	27.53	5.27811	7.84502	6.3423	3.66995
213	2012	0.329773	35.01	8.87054	9.87	8.03764	8.08086	9.26424	4.18327
214	2012	0.185697	32.41	8.75725	10.74	6.74217	7.9036	8.02489	3.70401
215	2012	0.272855	24.9	8.84908	38.43	7.06647	7.76811	8.09578	3.31528
216	2012	0.316405	29.5	9.14673	65.95	7.33928	8.78248	7.83475	3.92098
217	2012	0.190954	24.71	9.0593	60.01	7.06185	7.57815	7.84569	4.17069
218	2012	0.221633	23.7	9.05998	16.73	7.74742	8.0369	8.42352	4.5326
219	2012	0.321125	60.42	9.76428	21.5	5.14458	8.38754	4.72473	3.67097
220	2012	0.437102	54.81	11.1055	21.3	7.99521	9.03277	8.34631	4.33742
221	2012	0.345489	61.51	9.58548	38.4	7.11428	8.77539	7.8198	3.10638
222	2012	0.234098	35.88	8.87633	4.24	7.53241	8.45978	8.68318	4.49647
223	2012	0.302722	63.71	9.20703	55.38	7.1418	7.724	7.15991	4.72064
224	2012	0.225127	47.61	8.96544	11.89	6.91095	7.95367	8.43375	3.15316
225	2012	0.615192	33.44	9.15968	51.26	8.28415	8.90477	9.42706	4.6983
226	2012	0.30782	38.5	8.92598	47.77	8.28372	8.47595	7.62691	4.96884
227	2012	0.293237	41.84	8.96849	56.51	7.81927	8.61505	8.25379	4.34212
228	2012	0.295931	46.78	8.91465	35.22	7.88296	8.22924	6.25316	3.42459
229	2012	0.403212	33.1	9.2632	23.41	7.70944	8.99057	5.92826	3.64884
230	2012	0.228292	39.1	8.70085	37.09	7.4524	7.73237	4.96564	2.73502
231	2012	0.21063	25.86	8.91032	18.03	6.13275	6.54247	6.0935	3.73481
232	2012	0.187938	44.73	8.92612	11.28	6.73554	7.74023	7.0579	4.25277
233	2012	0.361621	31.93	8.85387	50.03	7.92476	8.74162	6.9488	3.68663
234	2012	0.166304	28.47	8.46653	38.24	6.76261	7.4668	5.35029	3.94797
235	2012	0.278899	32.01	8.79544	41.42	7.24294	7.79893	5.66087	4.65167
236	2012	0.219801	38.3	8.74592	43.16	7.3306	8.05516	5.36896	3.3548
237	2012	0.19018	24.08	8.41339	5.63	6.89183	7.48997	7.59464	2.38693
238	2012	0.22159	30.87	8.73172	40.38	4.76303	6.04737	5.12396	2.89204
239	2012	0.0729429	25.86	8.72907	15.8	5.48272	6.11368	6.69863	4.85671
240	2012	0.213546	29.68	8.93472	35.84	7.42357	7.72842	7.78227	3.95355
241	2013	0.319351	51.35	9.81668	60.89	5.13815	8.83332	5.33609	3.09558
242	2013	0.22461	31.8	9.63907	27.65	5.38082	7.88983	6.31753	3.66048
243	2013	0.291844	35.47	8.99732	9.87	8.15286	8.368	9.28384	4.1822
244	2013	0.179249	33.5	8.98086	10.74	6.83744	8.01069	8.06567	3.70278
245	2013	0.287827	26.01	8.99119	38.43	7.1915	7.58376	8.14049	3.31963
246	2013	0.314294	30.8	9.26129	65.95	7.42291	8.84275	7.8755	3.91661
247	2013	0.229785	23.47	9.09035	60.01	7.14022	7.82764	7.91206	3.8961
248	2013	0.24168	23.54	9.17305	16.73	7.95728	8.21825	8.48659	4.5326
249	2013	0.319381	58.48	9.86308	21.5	5.14924	8.45596	4.72916	3.61496
250	2013	0.450743	54.29	11.195	21.3	8.06079	9.04334	8.39063	4.33873
251	2013	0.358039	60.8	9.76961	38.4	7.19803	8.91785	7.80881	3.09059
252	2013	0.2374	32.24	9.0349	4.24	7.60255	8.3395	8.72263	4.49368
253	2013	0.308753	60.83	9.34181	55.38	7.22715	7.84542	7.19803	4.71734
254	2013	0.270541	49.11	9.1148	11.89	6.97803	8.07962	7.60793	3.15316
255	2013	0.597821	36.39	9.27678	51.26	8.41403	8.9153	9.45249	4.70393
256	2013	0.316363	34.78	9.04492	47.77	8.34339	8.65817	8.25546	4.98272
257	2013	0.321522	54.78	9.09009	56.51	7.89286	8.57622	8.31411	4.34821
258	2013	0.371734	52.93	9.10815	35.22	7.91088	8.37632	6.2982	3.32071
259	2013	0.400404	34.92	9.31179	23.41	7.80168	8.80463	5.8873	3.64884
260	2013	0.245516	40.49	8.82335	37.09	7.53278	7.91279	4.76132	2.74342
261	2013	0.230686	26.56	9.02918	18.03	6.18497	6.38519	6.1468	3.73314
262	2013	0.211088	54.13	9.0587	11.28	6.81257	7.67879	7.08914	4.21242
263	2013	0.347298	32.86	8.97403	50.03	7.97367	8.79437	6.84726	3.68713
264	2013	0.172456	29.39	8.60043	38.24	6.90485	7.79111	5.412	3.98713
265	2013	0.279332	32.98	8.92598	41.42	7.40209	7.92407	5.72685	4.64746
266	2013	0.236095	39.6	8.86672	43.16	7.44705	8.14989	5.44936	3.35725
267	2013	0.160309	24.66	8.53856	5.63	7.00715	7.48885	7.60992	2.40964
268	2013	0.215312	24.21	8.81631	40.38	4.92943	6.31536	5.1665	2.89204
269	2013	0.0810048	28.4	8.93573	15.8	5.59471	6.32615	6.68708	4.85515
270	2013	0.207095	29.32	8.96789	35.84	7.49893	7.68432	7.91088	4.09334
271	2014	0.317055	52.42	9.91472	60.91	5.04407	8.76717	5.27709	3.09104
272	2014	0.224325	28.1	9.74179	27.65	5.44112	7.91096	6.31409	3.66254
273	2014	0.28282	35.91	9.01772	12.07	8.14711	8.39998	9.30045	4.18006
274	2014	0.1737	32.9	9.08358	14.04	6.89163	7.93702	8.09749	3.70303
275	2014	0.291107	26.32	9.08012	43.11	7.25021	7.662	8.1977	3.31963
276	2014	0.299346	32	9.32291	66.8	7.45824	8.70168	7.91213	3.91462
277	2014	0.187242	26.2	9.10657	61.16	7.20229	7.85477	7.97903	3.90801
278	2014	0.243549	23.8	9.25464	17.51	8.01155	8.22791	8.54782	4.51415
279	2014	0.307926	58.92	9.96138	24.14	5.13285	8.54792	4.76899	3.56019
280	2014	0.453425	55.1	11.2735	22.1	8.12053	9.08205	8.44462	4.34016
281	2014	0.357671	61.5	9.87164	39.61	7.23418	8.78109	7.79156	3.06572
282	2014	0.268615	33.1	9.20296	4.87	7.65879	8.48921	8.7587	4.49379
283	2014	0.322999	63.48	9.44541	57.36	7.33276	8.12148	7.2214	4.66504
284	2014	0.224476	50.2	9.22193	12.63	7.04237	7.93773	7.65842	3.28766
285	2014	0.599619	37.3	9.38278	53.52	8.46922	8.91126	9.48047	4.70284
286	2014	0.324891	42.94	9.15018	49.69	8.41005	8.90653	8.25546	4.99254
287	2014	0.356847	55.61	9.29183	60.17	7.9236	8.53837	8.36472	4.35594
288	2014	0.318709	54.2	9.21634	38.03	7.96718	8.46062	6.34217	3.43463
289	2014	0.400484	39.32	9.41292	26.78	7.86833	8.94807	5.92123	3.76375
290	2014	0.246898	43.25	9.06912	43.77	7.5979	7.95683	4.76132	2.77259
291	2014	0.235499	27.35	9.2016	20.5	6.34247	6.31897	6.18058	3.74927
292	2014	0.193785	52.17	9.11493	11.34	6.87513	8.00336	7.12556	4.21553
293	2014	0.357106	33.17	9.14289	55.04	8.03223	8.64927	6.84726	4.20975
294	2014	0.180576	30.75	8.80556	39.24	7.18683	7.92407	5.50468	6.31926
295	2014	0.280631	33.46	9.04492	37.26	7.49904	7.80547	5.773	4.6238
296	2014	0.229637	41	8.97866	42.39	7.53412	8.0762	5.54209	3.3555
297	2014	0.158234	28.6	8.69668	5.82	7.06894	7.63095	7.7489	2.43537
298	2014	0.218181	25.14	8.88996	41.49	4.9712	6.34036	5.1665	3.02042
299	2014	0.0781428	29.8	9.03718	15.2	5.61313	6.29157	6.70076	4.85904
300	2014	0.215629	30.89	9.07383	43.77	7.5782	7.72445	7.91088	4.11513
301	2015	0.300003	43.03	9.93105	60.96	5.04019	8.76717	5.22628	3.08649
302	2015	0.217851	28.1	9.82076	27.65	5.47227	7.91096	6.30427	3.66561
303	2015	0.283326	37.66	9.10751	12.07	8.14363	8.39998	9.31495	4.17823
304	2015	0.175404	33.51	9.15418	14.04	6.87678	7.93702	8.11722	3.70328
305	2015	0.30297	26.07	9.20703	43.11	7.25721	7.662	8.2441	3.31963
306	2015	0.281123	32.6	9.39739	66.8	7.63463	8.70168	7.94233	3.90982
307	2015	0.18739	26.95	9.17303	61.16	7.24451	7.85477	8.05595	3.92612
308	2015	0.237626	23.98	9.31425	17.51	7.97656	8.22791	8.60196	4.51525
309	2015	0.304746	60.6	10.0521	24.14	5.0876	8.54792	4.77912	3.41805
310	2015	0.456126	56.34	11.3606	22.1	8.22204	9.08205	8.48167	4.3486
311	2015	0.376337	61.3	9.95821	39.61	7.26871	8.78109	7.76671	3.06386
312	2015	0.244017	34.7	9.28922	4.87	7.6846	8.48921	8.79194	4.47518
313	2015	0.319638	66.37	9.53192	57.36	7.38932	8.12148	7.23281	4.65748
314	2015	0.227283	51.8	9.31821	12.63	7.1906	7.93773	7.72347	3.28766
315	2015	0.59511	36.36	9.46731	53.52	8.50307	8.91126	9.4995	7.01235
316	2015	0.328516	43.6	9.20694	49.69	8.43613	8.90653	7.67318	5.00254
317	2015	0.315089	57.67	9.37957	60.17	7.93035	8.53837	8.40472	4.38028
318	2015	0.330485	57.3	9.30497	38.03	8.02076	8.46062	6.36273	3.43817
319	2015	0.426969	42.14	9.50005	26.78	7.93516	8.94807	5.94461	3.76375
320	2015	0.243066	45.22	9.15557	43.77	7.67155	7.95683	5.27197	2.78378
321	2015	0.224807	28.47	9.29266	20.5	6.41983	6.31897	6.22301	3.74431
322	2015	0.193575	52.65	9.34181	11.34	6.9409	8.00336	7.16991	4.23004
323	2015	0.36662	33.64	9.23477	55.04	8.11238	8.64927	6.83819	4.21005
324	2015	0.187874	31.98	8.90746	39.24	7.4802	7.92407	5.54966	4.01494
325	2015	0.284646	34.52	9.15018	37.26	7.51834	7.80547	5.80904	4.58996
326	2015	0.23041	42.6	9.06981	42.39	7.55522	8.0762	5.5862	3.36867
327	2015	0.165048	29.3	8.80357	5.82	7.1329	7.63095	7.89542	2.45531
328	2015	0.229719	25.9	8.97879	41.49	4.97673	6.34036	5.03044	3.02042
329	2015	0.0823763	30.5	9.11808	15.2	5.73979	6.29157	6.72294	4.86214
330	2015	0.206289	31.56	9.15112	43.77	7.6036	7.72445	7.93802	4.12987
331	2016	0.322902	44.5	10.0128	61	4.97811	8.33135	4.97328	3.07269
332	2016	0.233182	28.1	9.90728	27.65	5.4984	7.32449	6.15273	3.61469
333	2016	0.33868	38.1	9.38589	12.07	8.14885	7.70526	8.90951	4.17746
334	2016	0.196707	37.51	9.21856	14.04	6.86495	7.30653	7.46411	3.70278
335	2016	0.297077	26.89	9.34181	43.11	7.25496	7.38337	8.11106	3.31963
336	2016	0.266886	33.6756	9.46349	66.8	7.52806	8.00803	7.68179	3.90681
337	2016	0.189815	28.3	9.27482	61.16	7.11639	7.32449	8.04087	3.91781
338	2016	0.219045	24.07	9.37856	17.51	7.96343	7.5863	8.63663	4.51525
339	2016	0.326572	63.5	10.1559	24.14	5.00058	7.97763	4.80648	3.35306
340	2016	0.475068	57.71	11.4367	22.1	8.22003	8.34046	8.49834	4.33585
341	2016	0.400606	60.27	10.0374	39.61	7.32725	8.06652	7.66702	3.04738
342	2016	0.257265	36.8	9.36909	4.87	7.71159	7.4793	8.83456	4.47198
343	2016	0.32144	68	9.61574	57.36	7.48549	7.31588	7.14606	4.66796
344	2016	0.256588	52.7	9.44666	12.63	7.27718	7.1317	7.69694	3.28766
345	2016	0.579401	37.51	9.54352	53.52	8.44275	8.22738	9.18989	4.69802
346	2016	0.345757	46.65	9.29218	49.69	8.42884	7.52294	7.66912	5.00415
347	2016	0.33408	58.71	9.45132	60.17	7.97978	7.97384	8.33992	4.37046
348	2016	0.347505	60.6	9.38685	38.03	8.08798	7.69667	6.38543	3.44426
349	2016	0.451899	43.92	9.58274	26.78	8.05019	8.57471	5.94947	3.76375
350	2016	0.282368	46.28	9.24658	43.77	7.76128	6.89061	5.57897	2.80093
351	2016	0.230515	29.25	9.37949	20.5	6.54477	5.61677	6.24721	3.7549
352	2016	0.206843	53.74	9.44541	11.34	7.04908	7.03439	7.18437	4.23498
353	2016	0.382836	34.07	9.32394	55.04	8.21906	7.71557	6.78117	4.2099
354	2016	0.205754	30.76	8.99842	39.24	7.54359	6.71417	5.6026	4.02482
355	2016	0.324024	35.87	9.20694	37.26	7.5723	7.36518	5.84064	4.59046
356	2016	0.238531	44.7	9.14804	42.39	7.61461	7.23129	5.57413	3.37245
357	2016	0.174514	31.4	8.90517	5.82	7.15047	6.84375	7.80536	2.47654
358	2016	0.215245	26.31	9.06693	41.49	5.04665	5.2575	4.93015	3.02042
359	2016	0.0867395	31.7	9.19539	15.2	5.74268	5.80814	6.36396	4.86136
360	2016	0.238775	32.74	9.22847	43.77	7.6793	6.89669	7.68442	4.10462
361	2017	0.307748	44.89	10.0958	61.17	4.86599	8.28425	4.8941	3.06339
362	2017	0.18771	28.1	9.98755	27.65	5.21058	7.49554	6.14139	3.56841
363	2017	0.292831	37.98	9.46351	12.07	7.96922	7.66388	8.93335	4.17715
364	2017	0.172219	37.81	9.28614	14.04	6.75914	7.39572	7.22715	3.70278
365	2017	0.271562	27.86	9.44541	43.11	7.26871	7.31721	8.15582	3.31963
366	2017	0.268392	34.476	9.52856	66.8	7.39049	7.9266	7.70305	3.90621
367	2017	0.178936	28.95	9.35986	61.16	6.79772	7.36138	8.09703	3.84951
368	2017	0.221788	24.14	9.4466	17.51	8.15228	7.51589	8.66799	4.81543
369	2017	0.308279	63.6	10.2337	24.14	4.98634	8.10862	4.80238	3.35096
370	2017	0.451814	57.37	11.5347	22.1	8.23342	8.33135	8.51547	4.32493
371	2017	0.382109	60.43	10.1249	39.61	7.30955	8.10682	7.63641	3.06433
372	2017	0.26138	38.5	9.45393	4.87	7.71486	7.4776	8.75035	4.47381
373	2017	0.304275	78.9	9.70107	57.36	7.33106	7.67601	7.11672	4.68684
374	2017	0.248693	54.78	9.53273	12.63	7.30606	6.91771	7.74483	3.28766
375	2017	0.567398	37.61	9.62364	53.52	8.39009	8.26539	9.22464	4.71025
376	2017	0.337586	47.84	9.36707	49.69	8.42348	7.65681	7.11273	4.99267
377	2017	0.332233	58.68	9.5333	60.17	7.99379	8.25687	8.37459	4.37651
378	2017	0.366886	63.5	9.46775	38.03	7.86234	7.79276	6.41351	3.4484
379	2017	0.422153	45.27	9.66648	26.78	7.96901	8.44656	5.92152	3.76375
380	2017	0.264355	47.23	9.33486	43.77	7.83949	6.80904	4.94592	2.81541
381	2017	0.243238	30.16	9.46514	20.5	6.5616	6.1506	6.32231	3.78237
382	2017	0.193412	54.81	9.53192	11.34	7.06108	7.17855	7.20978	4.24032
383	2017	0.411552	35.29	9.4114	55.04	8.2951	7.688	7.0686	4.20842
384	2017	0.194618	33.92	9.09033	39.24	7.63868	7.12689	5.63921	4.03548
385	2017	0.30152	36.58	9.29218	37.26	7.59211	7.20564	5.8676	4.59259
386	2017	0.2335	46	9.2365	42.39	7.64745	7.66294	5.51395	3.40585
387	2017	0.192989	33.1	8.95325	5.82	6.9741	7.15227	7.7776	2.4874
388	2017	0.220079	26.89	9.15504	41.49	5.09006	5.55683	5.07016	3.02042
389	2017	0.0880555	32	9.28153	15.2	5.73334	5.84644	6.40586	4.86214
390	2017	0.214876	32.99	9.30973	43.77	7.74639	7.11558	7.68442	4.13565
391	2018	0.306432	46.26	10.1845	61.15	4.74232	8.31825	4.8339	3.05871
392	2018	0.174538	28.1	10.0461	27.65	5.28422	7.50384	5.8522	3.55906
393	2018	0.279565	38.54	9.54902	12.07	8.0346	7.87246	8.94978	4.17792
394	2018	0.176416	38.11	9.37161	14.04	6.79671	7.52672	7.27316	3.70303
395	2018	0.298679	28.6	9.53192	43.11	7.32152	7.35947	8.20623	3.31963
396	2018	0.299729	34.9137	9.59263	66.8	7.46703	7.89432	7.71588	3.9056
397	2018	0.185196	28.66	9.44335	61.16	6.90073	7.29845	8.15076	3.89894
398	2018	0.271598	24.38	9.53271	17.51	8.19836	7.48549	8.71353	4.81786
399	2018	0.328303	63.9	10.3214	24.14	5.0113	8.03106	4.54329	3.2745
400	2018	0.459812	58.46	11.6128	22.1	8.2255	8.24144	8.52073	4.32015
401	2018	0.393678	65.44	10.2147	39.61	7.32515	8.09986	7.60554	3.06199
402	2018	0.246135	34.78	9.54653	4.87	7.72033	7.71289	8.78627	4.47404
403	2018	0.308242	76.34	9.78813	57.36	7.41059	7.5251	7.11339	4.67916
404	2018	0.244141	55.61	9.61461	12.63	7.34549	7.30854	7.7757	3.28766
405	2018	0.582574	36.8	9.69874	53.52	8.45069	8.28677	9.25102	4.70737
406	2018	0.36885	47.88	9.45087	49.69	8.51192	7.76174	7.11273	4.99512
407	2018	0.338127	57.79	9.61433	60.17	8.01757	8.12711	8.39493	4.37601
408	2018	0.346451	63.6	9.5534	38.03	7.8877	7.75276	6.44377	3.45442
409	2018	0.461064	47.13	9.75079	26.78	8.0358	8.2933	5.91647	3.76375
410	2018	0.237951	49.71	9.42827	43.77	7.90747	6.70808	4.94592	2.69327
411	2018	0.221628	32.78	9.54603	20.5	6.59236	6.43615	6.3302	3.78191
412	2018	0.202231	54.29	9.62463	11.34	7.16449	7.27932	7.2641	4.2452
413	2018	0.406747	34.72	9.49788	55.04	8.33175	8.09438	7.0686	4.20797
414	2018	0.191033	34.87	9.18154	39.24	7.73574	7.07665	5.6735	4.00314
415	2018	0.293664	37.56	9.35389	37.26	7.71186	7.30921	5.5962	4.582
416	2018	0.223477	41.5	9.32483	42.39	7.71646	7.93164	5.50007	3.40618
417	2018	0.18821	34.7	9.0287	5.82	7.06142	7.01481	7.65102	2.49651
418	2018	0.227606	27.65	9.24889	41.49	5.13108	5.77765	5.07016	3.02042
419	2018	0.0946034	31.7	9.36799	15.2	5.84238	5.56452	6.43275	4.86984
420	2018	0.216422	33.45	9.39058	43.77	7.84039	7.03615	8.14934	4.12228
421	2019	0.292798	47.19	10.2726	61.15	4.62791	8.35043	4.81056	3.054
422	2019	0.233875	28.1	10.1188	27.65	5.31271	7.41397	5.88555	3.56643
423	2019	0.268456	38.79	9.64037	12.07	8.04395	7.71512	8.96581	4.17945
424	2019	0.168109	39.9	9.46514	14.04	6.84247	7.41095	7.32489	3.70254
425	2019	0.310476	29.1	9.61574	43.11	7.38169	7.46164	8.26008	3.31963
426	2019	0.267378	36.2543	9.68709	66.8	7.55591	7.81278	7.76383	4.24363
427	2019	0.18421	29.7	9.58466	61.16	6.92176	7.10332	8.2035	3.86765
428	2019	0.227537	25.27	9.6146	17.51	8.23602	7.49998	8.75764	4.99924
429	2019	0.297538	64.5	10.4102	24.14	4.98224	7.93523	4.58497	3.23199
430	2019	0.459067	60.13	11.6669	22.1	8.25025	8.4388	8.53935	4.30986
431	2019	0.38775	67.31	10.3048	39.61	7.37463	8.04173	7.55381	3.07316
432	2019	0.25586	42.94	9.64316	4.87	7.7687	7.72709	8.80245	4.47518
433	2019	0.32006	80.7	9.88165	57.36	7.48144	7.23706	7.12101	4.70989
434	2019	0.25821	57.67	9.6908	12.63	7.39283	7.56424	7.81226	3.28766
435	2019	0.557698	37.14	9.78555	53.52	8.49992	8.29405	9.27611	4.69437
436	2019	0.364002	50.16	9.53465	49.69	8.59575	8.00437	7.50824	4.9888
437	2019	0.32413	59.13	9.70448	60.17	8.08884	7.80954	8.41532	4.35863
438	2019	0.357652	63.9	9.64179	38.03	8.02359	7.82124	6.47262	3.45821
439	2019	0.44724	48.68	9.84259	26.78	8.16911	8.45255	5.91166	3.76375
440	2019	0.242475	52.5	9.5234	43.77	8.0399	7.14992	5.07455	2.70805
441	2019	0.252236	34.62	9.62331	20.5	6.70882	6.02828	6.32474	3.77963
442	2019	0.20825	53.7	9.70266	11.34	7.24244	7.21156	7.28961	4.24606
443	2019	0.39809	34.6	9.59357	55.04	8.38822	8.20549	6.87192	4.20975
444	2019	0.234006	38.09	9.28325	39.24	7.83823	6.87213	5.69127	4.00406
445	2019	0.285599	38.32	9.46737	37.26	7.89365	7.55643	5.60359	4.57893
446	2019	0.230591	41.8	9.41947	42.39	7.80213	7.37963	5.45168	3.40486
447	2019	0.185436	36.8	9.09773	5.82	7.17503	6.97167	7.68433	2.53052
448	2019	0.236674	28.7	9.35002	41.49	5.20015	5.67332	5.36878	3.02042
449	2019	0.0909203	32.5	9.46175	15.2	5.80151	5.71703	6.44913	4.87596
450	2019	0.218714	29.83	9.48205	43.77	7.86952	6.92264	8.0952	4.14027
451	2020	0.282848	47.08	10.3131	61.17	4.67842	8.36381	4.78916	3.03975
452	2020	0.151534	28.1	10.1539	27.65	5.43285	7.41216	5.90017	3.54904
453	2020	0.326688	39.05	9.70911	12.07	8.13543	8.20467	8.9829	4.17669
454	2020	0.177348	40.29	9.53806	14.04	6.98091	7.43367	7.37482	3.70204
455	2020	0.268237	29.35	9.70107	43.11	7.4378	7.28688	8.3081	3.31963
456	2020	0.264576	36.9	7.47693	66.8	7.62891	8.08979	7.8125	3.90339
457	2020	0.243163	30.27	9.74639	61.16	7.11623	7.45991	8.26794	3.84738
458	2020	0.233597	35.24	9.69079	17.51	8.30501	7.41818	8.82101	5.03305
459	2020	0.285916	65.1	10.4606	24.14	4.92725	8.0067	4.62595	3.18304
460	2020	0.458115	61.28	11.7055	22.1	8.31928	8.12947	8.55906	4.3112
461	2020	0.359438	66.9	10.3713	39.61	7.374	8.079	7.50285	3.06945
462	2020	0.267614	41.98	9.61287	4.87	7.83415	7.8648	8.8246	4.47506
463	2020	0.331798	83.13	9.94655	57.36	7.5056	7.28688	7.13903	4.72126
464	2020	0.295886	58.71	9.7962	12.63	7.43242	7.49443	7.8598	3.28766
465	2020	0.57113	37.31	9.83911	53.52	8.55032	8.42749	9.30244	4.69034
466	2020	0.376888	52.44	9.62666	49.69	8.7395	8.26385	7.64573	4.99329
467	2020	0.340649	58.77	9.69928	60.17	8.15837	8.07962	8.43946	4.37877
468	2020	0.33919	65.3	9.71623	38.03	8.12112	8.06432	6.49056	3.49438
469	2020	0.449027	48.92	9.89662	26.78	8.23464	8.23217	5.93492	3.76375
470	2020	0.240869	53	9.6034	43.77	8.09218	7.73674	5.46341	2.71005
471	2020	0.21991	34.59	9.69763	20.5	6.774	5.94803	6.42214	3.77552
472	2020	0.201224	54.88	9.76606	11.34	7.37532	6.9489	7.31188	4.24692
473	2020	0.402367	30.08	9.6759	55.04	8.45572	7.96936	6.96829	4.21213
474	2020	0.224183	32.03	9.3624	39.24	7.93085	7.34601	5.70412	4.00278
475	2020	0.33033	34.79	9.53061	37.26	7.97322	7.31588	5.63014	4.57244
476	2020	0.232568	42.7	9.49672	42.39	7.93991	7.81116	5.47567	3.40883
477	2020	0.202985	38.5	9.18533	5.82	7.26108	7.2086	7.7361	2.55412
478	2020	0.248622	29.23	9.42076	41.49	5.23963	5.37528	5.03044	3.02042
479	2020	0.100335	33.5	9.5389	15.2	5.9862	5.9135	6.46784	4.88053
480	2020	0.210164	34.79	9.5508	43.77	7.98491	7.45761	7.98257	4.13308
